# Supplementary material for: DNA methylation-calling tools for Oxford Nanopore sequencing: a survey and human epigenome-wide evaluation
Source: Genome Biol. 2021 Oct 18;22:295. doi: 10.1186/s13059-021-02510-z (PMC8524990; doi:10.1186/s13059-021-02510-z)
Supplement: Supplementary file 2 — Additional file 2. Contains supplementary tables S1-S13. [file 13059_2021_2510_MOESM2_ESM.xlsx]

## Sheet: Table S1 Nanopore reads
This worksheet shows CpG sites covered by raw Nanopore sequencing reads on four datasets. We report the number of sites at each of genomic context that have read coverage>=3. The CG_20, CG_40, CG_60, CG_80 and CG_100 are regions that have CG densities at the percentage of 20%, 40%, 60%, 80% and 100%. The SINE, LINE, LTR and DNA are the SINE, LINE, LTR and DNA transposons classes in repetitive reg…
Dataset	Total CpG sites in Nanopore reads	Sites with read coverage>=3	Number of CpG sites covered by nanopore reads (read coverage >=3) at each genomic context
			Singletons	Non-singletons	Promoters	Exons	Introns	Intergenic regions	CpG islands	CpG shores	CpG shelves	CG_20	CG_40	CG_60	CG_80	CG_100	SINE	LINE	LTR	DNA transposons	Others
NA12878	52284048	50941392	33379057	17562335	10899023	5159871	25100783	18637876	3822436	3635781	2137524	1651831	9486258	19581610	20046445	7292989	6806977	3073507	1839797	585015	1405689
NA19240	57941173	57807754	37997718	19810036	12251774	5812213	28588540	21095332	4300115	4051312	2380244	1888747	10788438	22254489	22712890	8241989	7684156	3522787	2119764	675964	1479196
APL	40397860	20315620	13050111	7265509	4541132	2135958	9964676	7342855	1605781	1520570	890215	621016	3683751	7759665	8109331	2978733	2763027	1069247	711513	224559	685671
K562	22811881	6174506	3912484	2262022	1314643	611711	2783037	2511261	474323	438764	248811	199906	1229518	2398238	2368708	838267	761769	310946	192527	63099	430961

## Sheet: Table S2 BS-seq data 
This worksheet shows distribution of unmethylated (0%) and fully methylated(100%) CpG sites in singleton and non-singleton categories based on methylation frequency of BS-seq replicates (coverage >=5). Concordant non-singletons are more than one CpGs in 10-bp upstream and downstream region with the same absolute methylation state, while discordant non-singletons are CpGs within the region have di…
Dataset	Type	Singletons		Non-singletons
				Concordant		Discordant
		5C	5mC	5C	5mC	5C	5mC
NA12878	WGBS	5072965	3736912	2630829	3862945	32571	34798
NA19240	RRBS	19281	10815	190260	28795	1357	637
APL	WGBS	459313	5053150	700080	2402712	27188	65161
K562	WGBS	15312534	1502132	6665657	1861851	21456	18823

## Sheet: Table S3 Performance comparison
This worksheet shows the performance of read-level prediction achieved by each methylation-calling tools on four datasets across singletons and non-singletons, or different genomic locations. We used the overlapped sites by all tools and BS-seq data with coverage>=5. # base is total number of bases used in each evaluation at a specific location. # 5mC and # 5C are the numbers of fully-methylated …
Dataset	Method	Location	Accuracy	F1	ROC-AUC	Precision	Recall	# base	# 5mC	# 5C
NA12878	Nanopolish	Genome-wide	0.943038	0.942998	0.963016	0.942904	0.943846	4060910	2203918	1856992
NA12878	Megalodon	Genome-wide	0.928622	0.927592	0.951808	0.926134	0.929589	4060910	2203918	1856992
NA12878	Guppy	Genome-wide	0.915648	0.915533	0.919354	0.916269	0.919354	4060910	2203918	1856992
NA12878	DeepSignal	Genome-wide	0.910218	0.909827	0.96086	0.909055	0.911646	4060910	2203918	1856992
NA12878	Tombo	Genome-wide	0.829825	0.821384	0.822312	0.826429	0.817901	4060910	2203918	1856992
NA12878	METEORE	Genome-wide	0.774324	0.752305	0.95086	0.836009	0.753102	4060910	2203918	1856992
NA12878	DeepMod	Genome-wide	0.481034	0.457641	0.500649	0.500854	0.500649	4060910	2203918	1856992
NA12878	Megalodon	Singletons	0.923861	0.923803	0.947058	0.923658	0.924185	1727023	863988	863035
NA12878	Nanopolish	Singletons	0.921663	0.921638	0.938775	0.921586	0.921917	1727023	863988	863035
NA12878	Guppy	Singletons	0.909309	0.909303	0.910025	0.910452	0.910025	1727023	863988	863035
NA12878	DeepSignal	Singletons	0.89661	0.896603	0.948032	0.896594	0.896663	1727023	863988	863035
NA12878	Tombo	Singletons	0.80356	0.795361	0.795346	0.808753	0.7909	1727023	863988	863035
NA12878	METEORE	Singletons	0.708656	0.682154	0.936378	0.798819	0.704409	1727023	863988	863035
NA12878	DeepMod	Singletons	0.509759	0.465449	0.50878	0.513059	0.50878	1727023	863988	863035
NA12878	Nanopolish	Non-singletons	0.959154	0.959109	0.977843	0.958977	0.96061	2333887	1339930	993957
NA12878	Megalodon	Non-singletons	0.932197	0.92971	0.954991	0.926672	0.933635	2333887	1339930	993957
NA12878	DeepSignal	Non-singletons	0.920419	0.91946	0.97265	0.917302	0.924329	2333887	1339930	993957
NA12878	Guppy	Non-singletons	0.920186	0.919801	0.927135	0.919755	0.927135	2333887	1339930	993957
NA12878	Tombo	Non-singletons	0.848754	0.840322	0.845747	0.840106	0.84054	2333887	1339930	993957
NA12878	METEORE	Non-singletons	0.823703	0.805593	0.963329	0.866015	0.795726	2333887	1339930	993957
NA12878	DeepMod	Non-singletons	0.458932	0.447155	0.4898	0.487679	0.4898	2333887	1339930	993957
NA12878	Nanopolish	Concordant	0.960603	0.960559	0.979137	0.960429	0.962068	2313577	1328519	985058
NA12878	Megalodon	Concordant	0.932867	0.93041	0.95565	0.927375	0.934329	2313577	1328519	985058
NA12878	DeepSignal	Concordant	0.921622	0.920671	0.973442	0.918498	0.925539	2313577	1328519	985058
NA12878	Guppy	Concordant	0.920789	0.920398	0.927777	0.9203	0.927777	2313577	1328519	985058
NA12878	Tombo	Concordant	0.850036	0.841653	0.847352	0.841379	0.841933	2313577	1328519	985058
NA12878	METEORE	Concordant	0.824678	0.806716	0.964115	0.866858	0.796764	2313577	1328519	985058
NA12878	DeepMod	Concordant	0.458759	0.446994	0.489662	0.487513	0.489662	2313577	1328519	985058
NA12878	Guppy	Discordant	0.854142	0.854052	0.85685	0.859305	0.85685	20310	11411	8899
NA12878	Megalodon	Discordant	0.851626	0.844665	0.877474	0.841358	0.849232	20310	11411	8899
NA12878	DeepSignal	Discordant	0.782033	0.780916	0.852949	0.781073	0.78556	20310	11411	8899
NA12878	METEORE	Discordant	0.710491	0.67085	0.862246	0.760616	0.678152	20310	11411	8899
NA12878	Tombo	Discordant	0.702983	0.690997	0.678497	0.69519	0.68907	20310	11411	8899
NA12878	Nanopolish	Discordant	0.700446	0.699801	0.736644	0.699679	0.70021	20310	11411	8899
NA12878	DeepMod	Discordant	0.47828	0.465068	0.505109	0.506218	0.505109	20310	11411	8899
NA12878	Nanopolish	Promoters	0.966457	0.961424	0.978301	0.966709	0.956632	1529604	545895	983709
NA12878	Guppy	Promoters	0.946057	0.938753	0.929019	0.951259	0.929019	1529604	545895	983709
NA12878	Megalodon	Promoters	0.937471	0.933812	0.955109	0.93326	0.934379	1529604	545895	983709
NA12878	DeepSignal	Promoters	0.930473	0.923887	0.971122	0.925842	0.922046	1529604	545895	983709
NA12878	Tombo	Promoters	0.835523	0.832516	0.850308	0.830372	0.843466	1529604	545895	983709
NA12878	METEORE	Promoters	0.734054	0.733788	0.962225	0.778439	0.78805	1529604	545895	983709
NA12878	DeepMod	Promoters	0.553531	0.4822	0.486629	0.484663	0.486629	1529604	545895	983709
NA12878	Nanopolish	Exons	0.967685	0.96426	0.980523	0.96965	0.959521	775953	304401	471552
NA12878	Guppy	Exons	0.943395	0.935723	0.924349	0.951144	0.924349	775953	304401	471552
NA12878	Megalodon	Exons	0.933719	0.93136	0.952242	0.93215	0.930615	775953	304401	471552
NA12878	DeepSignal	Exons	0.92855	0.924198	0.970272	0.928049	0.920938	775953	304401	471552
NA12878	Tombo	Exons	0.843881	0.842548	0.856582	0.841713	0.849132	775953	304401	471552
NA12878	METEORE	Exons	0.756504	0.75649	0.962031	0.798057	0.795937	775953	304401	471552
NA12878	DeepMod	Exons	0.534902	0.476921	0.484775	0.482	0.484775	775953	304401	471552
NA12878	Nanopolish	Introns	0.939634	0.935365	0.961057	0.929449	0.943118	2118415	1385444	732971
NA12878	Megalodon	Introns	0.930793	0.922396	0.953896	0.914767	0.931934	2118415	1385444	732971
NA12878	DeepSignal	Introns	0.9094	0.901891	0.961427	0.894443	0.912444	2118415	1385444	732971
NA12878	Guppy	Introns	0.908619	0.90169	0.920423	0.891501	0.920423	2118415	1385444	732971
NA12878	Tombo	Introns	0.842778	0.812249	0.817625	0.811282	0.813243	2118415	1385444	732971
NA12878	METEORE	Introns	0.820203	0.768162	0.950525	0.866955	0.744867	2118415	1385444	732971
NA12878	DeepMod	Introns	0.425036	0.419348	0.501902	0.502309	0.501902	2118415	1385444	732971
NA12878	Nanopolish	Intergenic	0.9218	0.921468	0.932319	0.92187	0.921146	917695	442575	475120
NA12878	Megalodon	Intergenic	0.917798	0.917798	0.942955	0.91786	0.917871	917695	442575	475120
NA12878	Guppy	Intergenic	0.900132	0.899909	0.899731	0.90251	0.899731	917695	442575	475120
NA12878	DeepSignal	Intergenic	0.891612	0.891472	0.941001	0.891688	0.891329	917695	442575	475120
NA12878	Tombo	Intergenic	0.788487	0.783682	0.782381	0.793238	0.781512	917695	442575	475120
NA12878	METEORE	Intergenic	0.703282	0.684008	0.93146	0.789505	0.710777	917695	442575	475120
NA12878	DeepMod	Intergenic	0.536	0.493165	0.522696	0.531534	0.522696	917695	442575	475120
NA12878	Nanopolish	CpG islands	0.985585	0.954053	0.964037	0.958461	0.949749	890936	102154	788782
NA12878	Guppy	CpG islands	0.975459	0.923104	0.904858	0.943566	0.904858	890936	102154	788782
NA12878	DeepSignal	CpG islands	0.949011	0.875322	0.953089	0.854784	0.89959	890936	102154	788782
NA12878	Megalodon	CpG islands	0.943636	0.881015	0.945692	0.849668	0.922843	890936	102154	788782
NA12878	Tombo	CpG islands	0.828302	0.71807	0.839226	0.686932	0.833971	890936	102154	788782
NA12878	METEORE	CpG islands	0.675467	0.584745	0.9511	0.618789	0.800043	890936	102154	788782
NA12878	DeepMod	CpG islands	0.652958	0.470956	0.496891	0.498527	0.496891	890936	102154	788782
NA12878	Nanopolish	CpG shores	0.945758	0.945635	0.959436	0.946691	0.945182	376188	190712	185476
NA12878	Megalodon	CpG shores	0.927328	0.927186	0.950269	0.926843	0.927874	376188	190712	185476
NA12878	Guppy	CpG shores	0.915767	0.915702	0.916691	0.918911	0.916691	376188	190712	185476
NA12878	DeepSignal	CpG shores	0.904551	0.904533	0.953581	0.904992	0.904609	376188	190712	185476
NA12878	Tombo	CpG shores	0.819688	0.814631	0.817858	0.821078	0.811587	376188	190712	185476
NA12878	METEORE	CpG shores	0.729655	0.71122	0.944424	0.805338	0.728631	376188	190712	185476
NA12878	DeepMod	CpG shores	0.505384	0.473032	0.506259	0.508335	0.506259	376188	190712	185476
NA12878	Nanopolish	CpG shelves	0.928355	0.892242	0.943206	0.86626	0.928515	178217	144115	34102
NA12878	Megalodon	CpG shelves	0.92364	0.878835	0.9442	0.850041	0.920215	178217	144115	34102
NA12878	DeepSignal	CpG shelves	0.896221	0.847902	0.946166	0.818787	0.895853	178217	144115	34102
NA12878	Guppy	CpG shelves	0.887424	0.835159	0.902283	0.801041	0.902283	178217	144115	34102
NA12878	METEORE	CpG shelves	0.880973	0.753828	0.933448	0.864384	0.709922	178217	144115	34102
NA12878	Tombo	CpG shelves	0.854299	0.749668	0.788066	0.72737	0.785038	178217	144115	34102
NA12878	DeepMod	CpG shelves	0.353743	0.351919	0.513894	0.511678	0.513894	178217	144115	34102
NA12878	Nanopolish	CG_20	0.936965	0.935394	0.950074	0.935133	0.935662	85606	35432	50174
NA12878	Megalodon	CG_20	0.931894	0.929809	0.951908	0.931701	0.928186	85606	35432	50174
NA12878	Guppy	CG_20	0.922136	0.91479	0.906206	0.926862	0.906206	85606	35432	50174
NA12878	DeepSignal	CG_20	0.910224	0.907886	0.956225	0.907817	0.907955	85606	35432	50174
NA12878	Tombo	CG_20	0.795063	0.794987	0.800376	0.803905	0.801591	85606	35432	50174
NA12878	METEORE	CG_20	0.699945	0.695167	0.946799	0.778898	0.73828	85606	35432	50174
NA12878	DeepMod	CG_20	0.566264	0.491313	0.512473	0.518174	0.512473	85606	35432	50174
NA12878	Nanopolish	CG_40	0.934241	0.933918	0.948321	0.934145	0.933714	536523	249606	286917
NA12878	Megalodon	CG_40	0.928123	0.92792	0.951237	0.9286	0.927508	536523	249606	286917
NA12878	Guppy	CG_40	0.913019	0.910929	0.907089	0.91862	0.907089	536523	249606	286917
NA12878	DeepSignal	CG_40	0.905475	0.905062	0.953436	0.905488	0.904727	536523	249606	286917
NA12878	Tombo	CG_40	0.807778	0.805085	0.807473	0.816626	0.804557	536523	249606	286917
NA12878	METEORE	CG_40	0.715926	0.702886	0.944347	0.796727	0.730242	536523	249606	286917
NA12878	DeepMod	CG_40	0.53319	0.479302	0.511744	0.517226	0.511744	536523	249606	286917
NA12878	Nanopolish	CG_60	0.934459	0.933991	0.95304	0.932992	0.935574	1307215	728651	578564
NA12878	Megalodon	CG_60	0.923345	0.921848	0.948162	0.920041	0.924266	1307215	728651	578564
NA12878	Guppy	CG_60	0.907345	0.907134	0.911431	0.907483	0.911431	1307215	728651	578564
NA12878	DeepSignal	CG_60	0.901543	0.900564	0.953404	0.899296	0.902626	1307215	728651	578564
NA12878	Tombo	CG_60	0.822195	0.80863	0.807657	0.817947	0.802822	1307215	728651	578564
NA12878	METEORE	CG_60	0.75404	0.720006	0.941864	0.826687	0.722146	1307215	728651	578564
NA12878	DeepMod	CG_60	0.479712	0.454994	0.507635	0.510513	0.507635	1307215	728651	578564
NA12878	Nanopolish	CG_80	0.942715	0.942094	0.965294	0.940325	0.945214	1775706	1040084	735622
NA12878	Megalodon	CG_80	0.927978	0.92472	0.950793	0.921457	0.928812	1775706	1040084	735622
NA12878	Guppy	CG_80	0.913622	0.912097	0.920614	0.908892	0.920614	1775706	1040084	735622
NA12878	DeepSignal	CG_80	0.908803	0.90682	0.961122	0.904081	0.911217	1775706	1040084	735622
NA12878	Tombo	CG_80	0.83191	0.816418	0.820243	0.818685	0.814385	1775706	1040084	735622
NA12878	METEORE	CG_80	0.792839	0.761238	0.950294	0.849077	0.751854	1775706	1040084	735622
NA12878	DeepMod	CG_80	0.456236	0.44237	0.496537	0.495611	0.496537	1775706	1040084	735622
NA12878	Nanopolish	CG_100	0.960705	0.960145	0.978493	0.963161	0.958152	919413	459215	460198
NA12878	Megalodon	CG_100	0.937253	0.937052	0.957151	0.936577	0.937831	919413	459215	460198
NA12878	Guppy	CG_100	0.931248	0.931211	0.93243	0.934395	0.93243	919413	459215	460198
NA12878	DeepSignal	CG_100	0.928048	0.927982	0.975034	0.929607	0.928047	919413	459215	460198
NA12878	Tombo	CG_100	0.852283	0.851001	0.855027	0.851578	0.850535	919413	459215	460198
NA12878	METEORE	CG_100	0.809871	0.803952	0.96649	0.850129	0.809039	919413	459215	460198
NA12878	DeepMod	CG_100	0.490439	0.467249	0.489579	0.487435	0.489579	919413	459215	460198
NA12878	Megalodon	rep_SINE	0.9411	0.869175	0.94431	0.833624	0.91897	698179	605891	92288
NA12878	Nanopolish	rep_SINE	0.935447	0.873798	0.940715	0.837949	0.925775	698179	605891	92288
NA12878	DeepSignal	rep_SINE	0.908361	0.828638	0.942609	0.79049	0.892642	698179	605891	92288
NA12878	Guppy	rep_SINE	0.908111	0.821167	0.899138	0.778387	0.899138	698179	605891	92288
NA12878	METEORE	rep_SINE	0.89955	0.695318	0.926297	0.844898	0.649361	698179	605891	92288
NA12878	Tombo	rep_SINE	0.864855	0.715325	0.780244	0.684441	0.778597	698179	605891	92288
NA12878	DeepMod	rep_SINE	0.341022	0.328846	0.521327	0.512613	0.521327	698179	605891	92288
NA12878	Nanopolish	rep_LINE	0.926999	0.926892	0.941366	0.926936	0.926851	151259	70973	80286
NA12878	Megalodon	rep_LINE	0.918881	0.91847	0.943337	0.920022	0.91765	151259	70973	80286
NA12878	Guppy	rep_LINE	0.907532	0.904526	0.900322	0.911534	0.900322	151259	70973	80286
NA12878	DeepSignal	rep_LINE	0.898487	0.898233	0.947823	0.898344	0.898134	151259	70973	80286
NA12878	Tombo	rep_LINE	0.792743	0.788462	0.790101	0.801886	0.787191	151259	70973	80286
NA12878	METEORE	rep_LINE	0.700504	0.683232	0.935982	0.788888	0.713042	151259	70973	80286
NA12878	DeepMod	rep_LINE	0.533111	0.482346	0.513911	0.520076	0.513911	151259	70973	80286
NA12878	Nanopolish	rep_LTR	0.923684	0.923655	0.936316	0.923588	0.923794	102961	53012	49949
NA12878	Megalodon	rep_LTR	0.912112	0.912032	0.93979	0.911921	0.913004	102961	53012	49949
NA12878	Guppy	rep_LTR	0.896426	0.8957	0.894529	0.900449	0.894529	102961	53012	49949
NA12878	DeepSignal	rep_LTR	0.890438	0.890366	0.935983	0.890267	0.890872	102961	53012	49949
NA12878	Tombo	rep_LTR	0.79326	0.78449	0.781437	0.794779	0.780356	102961	53012	49949
NA12878	METEORE	rep_LTR	0.718029	0.690427	0.92747	0.798577	0.706804	102961	53012	49949
NA12878	DeepMod	rep_LTR	0.520725	0.48486	0.522772	0.531919	0.522772	102961	53012	49949
NA12878	Nanopolish	rep_DNA	0.934565	0.933653	0.949885	0.932485	0.935144	29406	16331	13075
NA12878	Megalodon	rep_DNA	0.921352	0.920578	0.948812	0.918929	0.923848	29406	16331	13075
NA12878	Guppy	rep_DNA	0.909169	0.90913	0.910396	0.912026	0.910396	29406	16331	13075
NA12878	DeepSignal	rep_DNA	0.904339	0.903268	0.95476	0.902018	0.905127	29406	16331	13075
NA12878	Tombo	rep_DNA	0.82012	0.805001	0.803475	0.814963	0.798785	29406	16331	13075
NA12878	METEORE	rep_DNA	0.749278	0.712951	0.941698	0.824585	0.716091	29406	16331	13075
NA12878	DeepMod	rep_DNA	0.485804	0.456031	0.512556	0.518207	0.512556	29406	16331	13075
NA12878	Nanopolish	rep_Others	0.958209	0.953472	0.976717	0.95862	0.94891	68105	28340	39765
NA12878	Guppy	rep_Others	0.913859	0.907486	0.897964	0.923928	0.897964	68105	28340	39765
NA12878	Megalodon	rep_Others	0.908732	0.906451	0.923999	0.909343	0.90429	68105	28340	39765
NA12878	DeepSignal	rep_Others	0.899549	0.894294	0.952543	0.90271	0.888771	68105	28340	39765
NA12878	Tombo	rep_Others	0.826894	0.825064	0.830947	0.823719	0.829061	68105	28340	39765
NA12878	METEORE	rep_Others	0.774028	0.773868	0.952027	0.809727	0.802928	68105	28340	39765
NA12878	DeepMod	rep_Others	0.529372	0.474286	0.487411	0.484329	0.487411	68105	28340	39765
NA19240	Nanopolish	Genome-wide	0.978543	0.949928	0.98078	0.945965	0.953992	203294	28437	174857
NA19240	Guppy	Genome-wide	0.969507	0.929937	0.924724	0.935336	0.924724	203294	28437	174857
NA19240	Megalodon	Genome-wide	0.954772	0.914275	0.951159	0.895041	0.936908	203294	28437	174857
NA19240	DeepSignal	Genome-wide	0.951671	0.8994	0.968757	0.884917	0.915679	203294	28437	174857
NA19240	Tombo	Genome-wide	0.862602	0.76736	0.867984	0.729429	0.863158	203294	28437	174857
NA19240	DeepMod	Genome-wide	0.667532	0.469629	0.472799	0.482474	0.472799	203294	28437	174857
NA19240	METEORE	Genome-wide	0.545808	0.495894	0.759059	0.585012	0.682119	203294	28437	174857
NA19240	Guppy	Singletons	0.913327	0.90332	0.896352	0.912072	0.896352	16970	6004	10966
NA19240	Megalodon	Singletons	0.912574	0.90737	0.915199	0.908317	0.906466	16970	6004	10966
NA19240	Nanopolish	Singletons	0.902059	0.895506	0.918283	0.89474	0.896301	16970	6004	10966
NA19240	DeepSignal	Singletons	0.885881	0.875848	0.925874	0.873376	0.878596	16970	6004	10966
NA19240	Tombo	Singletons	0.806525	0.80097	0.822788	0.79888	0.820258	16970	6004	10966
NA19240	DeepMod	Singletons	0.577521	0.455003	0.489768	0.481234	0.489768	16970	6004	10966
NA19240	METEORE	Singletons	0.575496	0.57494	0.708194	0.65043	0.642501	16970	6004	10966
NA19240	Nanopolish	Non-singletons	0.985167	0.958844	0.981752	0.953969	0.963856	186324	22433	163891
NA19240	Guppy	Non-singletons	0.97483	0.932404	0.929945	0.9349	0.929945	186324	22433	163891
NA19240	Megalodon	Non-singletons	0.958958	0.911585	0.959068	0.8861	0.942792	186324	22433	163891
NA19240	DeepSignal	Non-singletons	0.95781	0.899553	0.970407	0.881971	0.919622	186324	22433	163891
NA19240	Tombo	Non-singletons	0.86719	0.753875	0.869872	0.712871	0.864803	186324	22433	163891
NA19240	DeepMod	Non-singletons	0.676262	0.469702	0.479433	0.488891	0.479433	186324	22433	163891
NA19240	METEORE	Non-singletons	0.54304	0.480327	0.762559	0.574385	0.684709	186324	22433	163891
NA19240	Nanopolish	Concordant	0.986179	0.961265	0.984369	0.956366	0.966302	184697	21957	162740
NA19240	Guppy	Concordant	0.975941	0.934621	0.932395	0.936876	0.932395	184697	21957	162740
NA19240	Megalodon	Concordant	0.96017	0.913267	0.961275	0.887469	0.944866	184697	21957	162740
NA19240	DeepSignal	Concordant	0.959131	0.901626	0.973013	0.883623	0.92221	184697	21957	162740
NA19240	Tombo	Concordant	0.868094	0.753897	0.871748	0.71246	0.866634	184697	21957	162740
NA19240	DeepMod	Concordant	0.677221	0.469515	0.47961	0.489117	0.47961	184697	21957	162740
NA19240	METEORE	Concordant	0.54306	0.479379	0.764003	0.57387	0.685688	184697	21957	162740
NA19240	Nanopolish	Discordant	0.84824	0.798934	0.822699	0.796374	0.801635	1627	476	1151
NA19240	Guppy	Discordant	0.836155	0.794815	0.788588	0.802191	0.788588	1627	476	1151
NA19240	Megalodon	Discordant	0.818247	0.79469	0.813171	0.787371	0.805382	1627	476	1151
NA19240	DeepSignal	Discordant	0.802719	0.763044	0.811594	0.761466	0.764715	1627	476	1151
NA19240	Tombo	Discordant	0.761382	0.724371	0.753537	0.714823	0.74904	1627	476	1151
NA19240	DeepMod	Discordant	0.565514	0.46287	0.4655	0.462164	0.4655	1627	476	1151
NA19240	METEORE	Discordant	0.54074	0.538358	0.665797	0.604663	0.617119	1627	476	1151
NA19240	Nanopolish	Promoters	0.987334	0.940361	0.977755	0.924148	0.958065	172406	11414	160992
NA19240	Guppy	Promoters	0.982554	0.920576	0.930118	0.911508	0.930118	172406	11414	160992
NA19240	Megalodon	Promoters	0.964455	0.877062	0.95741	0.831583	0.941894	172406	11414	160992
NA19240	DeepSignal	Promoters	0.964044	0.863244	0.967982	0.82198	0.920198	172406	11414	160992
NA19240	Tombo	Promoters	0.867735	0.682407	0.8725	0.642493	0.866964	172406	11414	160992
NA19240	DeepMod	Promoters	0.708801	0.455577	0.477602	0.493056	0.477602	172406	11414	160992
NA19240	METEORE	Promoters	0.528099	0.425066	0.762911	0.542133	0.684427	172406	11414	160992
NA19240	Nanopolish	Exons	0.986482	0.963246	0.984842	0.959054	0.96754	90744	11249	79495
NA19240	Guppy	Exons	0.978707	0.942587	0.937282	0.948064	0.937282	90744	11249	79495
NA19240	Megalodon	Exons	0.962922	0.919766	0.964714	0.895821	0.948541	90744	11249	79495
NA19240	DeepSignal	Exons	0.960371	0.906933	0.97407	0.888423	0.928174	90744	11249	79495
NA19240	Tombo	Exons	0.868931	0.760343	0.875826	0.718912	0.870611	90744	11249	79495
NA19240	DeepMod	Exons	0.682838	0.471954	0.480704	0.48934	0.480704	90744	11249	79495
NA19240	METEORE	Exons	0.544251	0.483765	0.774055	0.578063	0.690921	90744	11249	79495
NA19240	Nanopolish	Introns	0.97641	0.948587	0.98003	0.941163	0.956384	71009	10809	60200
NA19240	Guppy	Introns	0.9684	0.933344	0.932343	0.934352	0.932343	71009	10809	60200
NA19240	Megalodon	Introns	0.954247	0.916186	0.954791	0.896513	0.93953	71009	10809	60200
NA19240	DeepSignal	Introns	0.949149	0.898772	0.968788	0.883213	0.916502	71009	10809	60200
NA19240	Tombo	Introns	0.859203	0.771273	0.86915	0.734742	0.863892	71009	10809	60200
NA19240	DeepMod	Introns	0.665019	0.470006	0.472278	0.481423	0.472278	71009	10809	60200
NA19240	METEORE	Introns	0.554485	0.507133	0.767922	0.591445	0.687996	71009	10809	60200
NA19240	Nanopolish	Intergenic	0.914524	0.910692	0.951994	0.914207	0.907836	13180	5219	7961
NA19240	Megalodon	Intergenic	0.891554	0.890837	0.900479	0.891436	0.890366	13180	5219	7961
NA19240	Guppy	Intergenic	0.882874	0.875849	0.869216	0.886864	0.869216	13180	5219	7961
NA19240	DeepSignal	Intergenic	0.876205	0.872268	0.930272	0.876262	0.869473	13180	5219	7961
NA19240	Tombo	Intergenic	0.820521	0.817135	0.824692	0.814879	0.822997	13180	5219	7961
NA19240	METEORE	Intergenic	0.573629	0.565173	0.659073	0.63159	0.609533	13180	5219	7961
NA19240	DeepMod	Intergenic	0.497964	0.433756	0.468547	0.453758	0.468547	13180	5219	7961
NA19240	Nanopolish	CpG islands	0.988839	0.933014	0.972749	0.910477	0.958487	171075	8983	162092
NA19240	Guppy	CpG islands	0.984036	0.907654	0.924974	0.891834	0.924974	171075	8983	162092
NA19240	DeepSignal	CpG islands	0.965218	0.838527	0.961891	0.789287	0.913199	171075	8983	162092
NA19240	Megalodon	CpG islands	0.965083	0.857027	0.957704	0.803031	0.941586	171075	8983	162092
NA19240	Tombo	CpG islands	0.86758	0.647135	0.863971	0.613438	0.859208	171075	8983	162092
NA19240	DeepMod	CpG islands	0.715801	0.453931	0.488522	0.497192	0.488522	171075	8983	162092
NA19240	METEORE	CpG islands	0.524111	0.408326	0.775319	0.534261	0.693242	171075	8983	162092
NA19240	Nanopolish	CpG shores	0.961732	0.952673	0.97528	0.952547	0.9528	12151	3995	8156
NA19240	Guppy	CpG shores	0.946124	0.934117	0.927684	0.941276	0.927684	12151	3995	8156
NA19240	Megalodon	CpG shores	0.942893	0.934497	0.952239	0.932281	0.936824	12151	3995	8156
NA19240	DeepSignal	CpG shores	0.929203	0.913434	0.964438	0.913436	0.913431	12151	3995	8156
NA19240	Tombo	CpG shores	0.852295	0.833418	0.865575	0.820024	0.860996	12151	3995	8156
NA19240	DeepMod	CpG shores	0.590319	0.475053	0.481475	0.477186	0.481475	12151	3995	8156
NA19240	METEORE	CpG shores	0.551332	0.549043	0.701056	0.621619	0.636657	12151	3995	8156
NA19240	Nanopolish	CpG shelves	0.921507	0.883484	0.919326	0.872536	0.895998	2553	2050	503
NA19240	Megalodon	CpG shelves	0.905939	0.854883	0.897686	0.839559	0.873631	2553	2050	503
NA19240	Guppy	CpG shelves	0.883973	0.835462	0.873504	0.811282	0.873504	2553	2050	503
NA19240	DeepSignal	CpG shelves	0.869511	0.819841	0.89215	0.798843	0.852559	2553	2050	503
NA19240	Tombo	CpG shelves	0.840766	0.770364	0.782869	0.75701	0.788406	2553	2050	503
NA19240	METEORE	CpG shelves	0.740964	0.579739	0.619284	0.588223	0.575226	2553	2050	503
NA19240	DeepMod	CpG shelves	0.317478	0.317477	0.494311	0.494335	0.494311	2553	2050	503
NA19240	Guppy	CG_20	0.960194	0.933973	0.931797	0.936189	0.931797	750	172	578
NA19240	Nanopolish	CG_20	0.952834	0.932993	0.966485	0.918263	0.950434	750	172	578
NA19240	Megalodon	CG_20	0.942667	0.921883	0.957994	0.911026	0.934351	750	172	578
NA19240	DeepSignal	CG_20	0.92796	0.901184	0.963795	0.884597	0.92214	750	172	578
NA19240	Tombo	CG_20	0.804465	0.781838	0.835752	0.771374	0.833281	750	172	578
NA19240	DeepMod	CG_20	0.668857	0.483559	0.486278	0.483731	0.486278	750	172	578
NA19240	METEORE	CG_20	0.544998	0.534203	0.735484	0.620855	0.663219	750	172	578
NA19240	Guppy	CG_40	0.950949	0.924695	0.912241	0.938822	0.912241	7215	1657	5558
NA19240	Nanopolish	CG_40	0.949696	0.935824	0.969086	0.938868	0.9329	7215	1657	5558
NA19240	Megalodon	CG_40	0.942567	0.932173	0.955185	0.927506	0.937279	7215	1657	5558
NA19240	DeepSignal	CG_40	0.923184	0.899395	0.959831	0.893839	0.905424	7215	1657	5558
NA19240	Tombo	CG_40	0.821715	0.790194	0.839279	0.773487	0.839609	7215	1657	5558
NA19240	DeepMod	CG_40	0.613465	0.459125	0.470572	0.459719	0.470572	7215	1657	5558
NA19240	METEORE	CG_40	0.561036	0.55432	0.729974	0.632575	0.665124	7215	1657	5558
NA19240	Nanopolish	CG_60	0.965017	0.943872	0.977787	0.94285	0.944903	37775	7558	30217
NA19240	Guppy	CG_60	0.956523	0.925532	0.914256	0.93797	0.914256	37775	7558	30217
NA19240	Megalodon	CG_60	0.941103	0.916003	0.937959	0.906689	0.926382	37775	7558	30217
NA19240	DeepSignal	CG_60	0.932905	0.897271	0.962639	0.886244	0.909726	37775	7558	30217
NA19240	Tombo	CG_60	0.820881	0.770381	0.842987	0.747915	0.840748	37775	7558	30217
NA19240	DeepMod	CG_60	0.651032	0.477665	0.477751	0.477585	0.477751	37775	7558	30217
NA19240	METEORE	CG_60	0.54939	0.529213	0.743969	0.61211	0.670896	37775	7558	30217
NA19240	Nanopolish	CG_80	0.978707	0.952872	0.982113	0.94655	0.959457	94519	14317	80202
NA19240	Guppy	CG_80	0.970574	0.936529	0.934606	0.938478	0.934606	94519	14317	80202
NA19240	Megalodon	CG_80	0.954308	0.916308	0.957851	0.896294	0.940131	94519	14317	80202
NA19240	DeepSignal	CG_80	0.949294	0.899679	0.969547	0.882736	0.919235	94519	14317	80202
NA19240	Tombo	CG_80	0.845846	0.75893	0.859933	0.724976	0.855643	94519	14317	80202
NA19240	DeepMod	CG_80	0.672999	0.477664	0.481354	0.487366	0.481354	94519	14317	80202
NA19240	METEORE	CG_80	0.542646	0.497838	0.756522	0.587714	0.678977	94519	14317	80202
NA19240	Nanopolish	CG_100	0.98578	0.949786	0.977134	0.946353	0.953283	89732	8740	80992
NA19240	Guppy	CG_100	0.975935	0.922284	0.920463	0.924124	0.920463	89732	8740	80992
NA19240	DeepSignal	CG_100	0.964156	0.895931	0.967741	0.883073	0.909972	89732	8740	80992
NA19240	Megalodon	CG_100	0.962508	0.903763	0.952344	0.875194	0.939128	89732	8740	80992
NA19240	Tombo	CG_100	0.896407	0.757896	0.878953	0.710419	0.871126	89732	8740	80992
NA19240	DeepMod	CG_100	0.671592	0.456425	0.471542	0.48785	0.471542	89732	8740	80992
NA19240	METEORE	CG_100	0.546867	0.466309	0.767641	0.563111	0.689109	89732	8740	80992
NA19240	Nanopolish	rep_SINE	0.784919	0.711711	0.731921	0.77729	0.693467	2238	1534	704
NA19240	Guppy	rep_SINE	0.77995	0.713023	0.697254	0.755137	0.697254	2238	1534	704
NA19240	Megalodon	rep_SINE	0.777712	0.697016	0.70103	0.762842	0.67979	2238	1534	704
NA19240	DeepSignal	rep_SINE	0.759465	0.691413	0.705373	0.73413	0.678297	2238	1534	704
NA19240	Tombo	rep_SINE	0.732212	0.641375	0.626473	0.674251	0.632034	2238	1534	704
NA19240	METEORE	rep_SINE	0.651044	0.531347	0.561537	0.558708	0.53892	2238	1534	704
NA19240	DeepMod	rep_SINE	0.412291	0.40505	0.51804	0.523639	0.51804	2238	1534	704
NA19240	Nanopolish	rep_LINE	0.938451	0.937898	0.957825	0.937471	0.938382	450	260	190
NA19240	Guppy	rep_LINE	0.917131	0.91706	0.919169	0.917382	0.919169	450	260	190
NA19240	Megalodon	rep_LINE	0.905783	0.904402	0.926906	0.902938	0.906467	450	260	190
NA19240	DeepSignal	rep_LINE	0.891102	0.89033	0.949061	0.889399	0.891923	450	260	190
NA19240	Tombo	rep_LINE	0.833465	0.827303	0.827576	0.832621	0.824015	450	260	190
NA19240	METEORE	rep_LINE	0.669916	0.64421	0.713426	0.680096	0.648508	450	260	190
NA19240	DeepMod	rep_LINE	0.446771	0.414597	0.481064	0.471527	0.481064	450	260	190
NA19240	Nanopolish	rep_LTR	0.918424	0.824128	0.899612	0.802797	0.850935	1350	1175	175
NA19240	Megalodon	rep_LTR	0.908613	0.805489	0.876794	0.775486	0.849119	1350	1175	175
NA19240	Guppy	rep_LTR	0.876467	0.787806	0.860701	0.751593	0.860701	1350	1175	175
NA19240	DeepSignal	rep_LTR	0.867435	0.751287	0.875029	0.715734	0.828215	1350	1175	175
NA19240	Tombo	rep_LTR	0.838877	0.704497	0.779275	0.675409	0.778353	1350	1175	175
NA19240	METEORE	rep_LTR	0.786976	0.567058	0.622212	0.560963	0.582679	1350	1175	175
NA19240	DeepMod	rep_LTR	0.302497	0.295579	0.519796	0.512478	0.519796	1350	1175	175
NA19240	Nanopolish	rep_DNA	0.950617	0.946036	0.971559	0.944663	0.947469	92	58	34
NA19240	Megalodon	rep_DNA	0.927973	0.922839	0.955031	0.915448	0.933555	92	58	34
NA19240	Guppy	rep_DNA	0.919054	0.91807	0.927887	0.915949	0.927887	92	58	34
NA19240	DeepSignal	rep_DNA	0.913884	0.909294	0.958626	0.903126	0.9189	92	58	34
NA19240	Tombo	rep_DNA	0.855944	0.841477	0.85294	0.838788	0.844507	92	58	34
NA19240	METEORE	rep_DNA	0.631766	0.560433	0.620017	0.584294	0.564438	92	58	34
NA19240	DeepMod	rep_DNA	0.405385	0.375602	0.491671	0.485157	0.491671	92	58	34
NA19240	Nanopolish	rep_Others	0.986638	0.946866	0.982878	0.940339	0.953625	10911	992	9919
NA19240	Guppy	rep_Others	0.971953	0.912632	0.912879	0.912385	0.912879	10911	992	9919
NA19240	DeepSignal	rep_Others	0.961357	0.886674	0.966537	0.878723	0.895072	10911	992	9919
NA19240	Megalodon	rep_Others	0.961072	0.898422	0.950661	0.86628	0.939525	10911	992	9919
NA19240	Tombo	rep_Others	0.892851	0.750816	0.884649	0.703295	0.871277	10911	992	9919
NA19240	DeepMod	rep_Others	0.656911	0.441906	0.449742	0.479331	0.449742	10911	992	9919
NA19240	METEORE	rep_Others	0.576232	0.488279	0.795104	0.570875	0.712075	10911	992	9919
APL	Nanopolish	Genome-wide	0.967476	0.944031	0.983927	0.923835	0.968024	525050	438185	86865
APL	Megalodon	Genome-wide	0.959652	0.928681	0.974108	0.903624	0.959991	525050	438185	86865
APL	Guppy	Genome-wide	0.944366	0.909041	0.956583	0.875985	0.956583	525050	438185	86865
APL	DeepSignal	Genome-wide	0.941351	0.903216	0.984371	0.871197	0.948769	525050	438185	86865
APL	Tombo	Genome-wide	0.91832	0.859707	0.897211	0.833561	0.895398	525050	438185	86865
APL	METEORE	Genome-wide	0.89627	0.82461	0.887336	0.804063	0.851783	525050	438185	86865
APL	DeepMod	Genome-wide	0.465277	0.412151	0.481882	0.490081	0.481882	525050	438185	86865
APL	Megalodon	Singletons	0.952304	0.843902	0.957929	0.787221	0.941551	256275	239997	16278
APL	Nanopolish	Singletons	0.951959	0.838097	0.950239	0.783759	0.929617	256275	239997	16278
APL	Guppy	Singletons	0.93718	0.814063	0.935752	0.754313	0.935752	256275	239997	16278
APL	DeepSignal	Singletons	0.931602	0.799705	0.961306	0.741291	0.923467	256275	239997	16278
APL	Tombo	Singletons	0.921953	0.753785	0.860539	0.704056	0.859702	256275	239997	16278
APL	METEORE	Singletons	0.888109	0.662017	0.753786	0.633309	0.72456	256275	239997	16278
APL	DeepMod	Singletons	0.455036	0.363426	0.508956	0.502243	0.508956	256275	239997	16278
APL	Nanopolish	Non-singletons	0.98229	0.977419	0.991434	0.972451	0.982701	268775	198188	70587
APL	Megalodon	Non-singletons	0.966588	0.955777	0.980825	0.945726	0.967144	268775	198188	70587
APL	Guppy	Non-singletons	0.951204	0.939363	0.962109	0.922318	0.962109	268775	198188	70587
APL	DeepSignal	Non-singletons	0.950705	0.938093	0.990384	0.922979	0.957336	268775	198188	70587
APL	Tombo	Non-singletons	0.914807	0.890352	0.904607	0.879838	0.90289	268775	198188	70587
APL	METEORE	Non-singletons	0.904101	0.877246	0.922223	0.87015	0.885271	268775	198188	70587
APL	DeepMod	Non-singletons	0.474984	0.446724	0.480101	0.484901	0.480101	268775	198188	70587
APL	Nanopolish	Concordant	0.984672	0.980503	0.993704	0.975433	0.985901	262401	193256	69145
APL	Megalodon	Concordant	0.967598	0.957171	0.982021	0.94713	0.968524	262401	193256	69145
APL	DeepSignal	Concordant	0.952267	0.940125	0.991383	0.925106	0.959201	262401	193256	69145
APL	Guppy	Concordant	0.952108	0.940553	0.963257	0.923532	0.963257	262401	193256	69145
APL	Tombo	Concordant	0.916244	0.892361	0.906793	0.881835	0.904907	262401	193256	69145
APL	METEORE	Concordant	0.906677	0.880891	0.926586	0.873345	0.889495	262401	193256	69145
APL	DeepMod	Concordant	0.474477	0.44631	0.479419	0.484364	0.479419	262401	193256	69145
APL	Megalodon	Discordant	0.924488	0.8938	0.927754	0.883507	0.905569	6374	4932	1442
APL	Guppy	Discordant	0.914006	0.887718	0.911928	0.86994	0.911928	6374	4932	1442
APL	DeepSignal	Discordant	0.887032	0.850668	0.934425	0.832858	0.875977	6374	4932	1442
APL	Nanopolish	Discordant	0.874009	0.816967	0.858015	0.81692	0.817013	6374	4932	1442
APL	Tombo	Discordant	0.855703	0.801528	0.809198	0.791935	0.813183	6374	4932	1442
APL	METEORE	Discordant	0.799045	0.703415	0.720658	0.714506	0.694943	6374	4932	1442
APL	DeepMod	Discordant	0.495636	0.463553	0.509478	0.506816	0.509478	6374	4932	1442
APL	Nanopolish	Promoters	0.975851	0.975455	0.990625	0.974317	0.976801	155571	88398	67173
APL	Megalodon	Promoters	0.96641	0.965549	0.980205	0.96421	0.967075	155571	88398	67173
APL	Guppy	Promoters	0.960986	0.960475	0.96408	0.95833	0.96408	155571	88398	67173
APL	DeepSignal	Promoters	0.95319	0.952419	0.988529	0.950285	0.955567	155571	88398	67173
APL	Tombo	Promoters	0.90692	0.903978	0.905557	0.905104	0.902959	155571	88398	67173
APL	METEORE	Promoters	0.892894	0.889884	0.925237	0.892132	0.888084	155571	88398	67173
APL	DeepMod	Promoters	0.479318	0.47759	0.481249	0.481635	0.481249	155571	88398	67173
APL	Nanopolish	Exons	0.979503	0.97894	0.992861	0.977418	0.98068	86024	50429	35595
APL	Megalodon	Exons	0.96662	0.965354	0.981216	0.9632	0.967849	86024	50429	35595
APL	Guppy	Exons	0.960954	0.960243	0.964973	0.957369	0.964973	86024	50429	35595
APL	DeepSignal	Exons	0.952641	0.951396	0.989626	0.948152	0.956109	86024	50429	35595
APL	METEORE	Exons	0.911084	0.907483	0.941962	0.909332	0.905853	86024	50429	35595
APL	Tombo	Exons	0.909958	0.906259	0.908376	0.906605	0.905923	86024	50429	35595
APL	DeepMod	Exons	0.479122	0.475772	0.48076	0.481405	0.48076	86024	50429	35595
APL	Nanopolish	Introns	0.96742	0.925114	0.979378	0.894534	0.963546	266262	236373	29889
APL	Megalodon	Introns	0.964708	0.918263	0.974739	0.885398	0.960554	266262	236373	29889
APL	Guppy	Introns	0.949838	0.892375	0.957499	0.848909	0.957499	266262	236373	29889
APL	DeepSignal	Introns	0.947578	0.88696	0.982986	0.844768	0.949663	266262	236373	29889
APL	Tombo	Introns	0.922487	0.828371	0.891416	0.789249	0.889846	266262	236373	29889
APL	METEORE	Introns	0.903444	0.788184	0.864642	0.759472	0.830071	266262	236373	29889
APL	DeepMod	Introns	0.475786	0.398821	0.492407	0.496905	0.492407	266262	236373	29889
APL	Nanopolish	Intergenic	0.959733	0.863602	0.95997	0.813342	0.940406	147566	137679	9887
APL	Megalodon	Intergenic	0.947592	0.828128	0.954017	0.769398	0.936563	147566	137679	9887
APL	Guppy	Intergenic	0.923988	0.789279	0.930052	0.729661	0.930052	147566	137679	9887
APL	DeepSignal	Intergenic	0.923133	0.786452	0.966775	0.728059	0.922422	147566	137679	9887
APL	Tombo	Intergenic	0.918651	0.753488	0.864387	0.703193	0.864378	147566	137679	9887
APL	METEORE	Intergenic	0.879963	0.658972	0.761234	0.629452	0.731488	147566	137679	9887
APL	DeepMod	Intergenic	0.439146	0.351282	0.48961	0.49743	0.48961	147566	137679	9887
APL	Nanopolish	CpG islands	0.988086	0.979638	0.99089	0.976412	0.982941	71418	12872	58546
APL	Guppy	CpG islands	0.977335	0.961145	0.952909	0.969923	0.952909	71418	12872	58546
APL	Megalodon	CpG islands	0.969403	0.952877	0.976125	0.943629	0.962936	71418	12872	58546
APL	DeepSignal	CpG islands	0.964456	0.941184	0.983793	0.940622	0.941749	71418	12872	58546
APL	METEORE	CpG islands	0.90021	0.855086	0.949653	0.822869	0.911825	71418	12872	58546
APL	Tombo	CpG islands	0.890658	0.841355	0.897194	0.810907	0.894917	71418	12872	58546
APL	DeepMod	CpG islands	0.485281	0.433738	0.48482	0.490667	0.48482	71418	12872	58546
APL	Nanopolish	CpG shores	0.964522	0.953492	0.977476	0.946463	0.961162	45258	33815	11443
APL	Megalodon	CpG shores	0.958597	0.944612	0.971735	0.934444	0.956138	45258	33815	11443
APL	Guppy	CpG shores	0.943939	0.927623	0.950037	0.910408	0.950037	45258	33815	11443
APL	DeepSignal	CpG shores	0.934541	0.916679	0.975443	0.900679	0.937545	45258	33815	11443
APL	Tombo	CpG shores	0.904497	0.872016	0.88656	0.862349	0.883281	45258	33815	11443
APL	METEORE	CpG shores	0.858686	0.813873	0.855431	0.810795	0.817147	45258	33815	11443
APL	DeepMod	CpG shores	0.474259	0.448757	0.491676	0.493781	0.491676	45258	33815	11443
APL	Nanopolish	CpG shelves	0.966432	0.863439	0.95598	0.8115	0.942302	26468	25078	1390
APL	Megalodon	CpG shelves	0.96185	0.850613	0.964337	0.791813	0.949553	26468	25078	1390
APL	Guppy	CpG shelves	0.942474	0.808057	0.941175	0.74502	0.941175	26468	25078	1390
APL	DeepSignal	CpG shelves	0.938161	0.795668	0.970229	0.73384	0.931016	26468	25078	1390
APL	Tombo	CpG shelves	0.923491	0.738848	0.872562	0.68533	0.871589	26468	25078	1390
APL	METEORE	CpG shelves	0.907368	0.676259	0.782909	0.642606	0.748367	26468	25078	1390
APL	DeepMod	CpG shelves	0.470514	0.366495	0.516941	0.503684	0.516941	26468	25078	1390
APL	Nanopolish	CG_20	0.955452	0.876876	0.964325	0.831548	0.94357	9404	8590	814
APL	Megalodon	CG_20	0.945538	0.858121	0.964078	0.806016	0.945094	9404	8590	814
APL	DeepSignal	CG_20	0.931279	0.832846	0.971156	0.779396	0.932629	9404	8590	814
APL	Guppy	CG_20	0.920871	0.825197	0.93652	0.771037	0.93652	9404	8590	814
APL	Tombo	CG_20	0.913868	0.778736	0.861925	0.7329	0.866681	9404	8590	814
APL	METEORE	CG_20	0.87769	0.68627	0.75887	0.661112	0.73064	9404	8590	814
APL	DeepMod	CG_20	0.444043	0.36766	0.495817	0.498656	0.495817	9404	8590	814
APL	Nanopolish	CG_40	0.953351	0.877495	0.962811	0.832767	0.94349	66339	60039	6300
APL	Megalodon	CG_40	0.938494	0.839905	0.959045	0.785105	0.939327	66339	60039	6300
APL	Tombo	CG_40	0.917693	0.794673	0.866207	0.752831	0.866095	66339	60039	6300
APL	DeepSignal	CG_40	0.913842	0.806415	0.966571	0.753167	0.921628	66339	60039	6300
APL	Guppy	CG_40	0.902754	0.799477	0.926356	0.746819	0.926356	66339	60039	6300
APL	METEORE	CG_40	0.884931	0.714973	0.792434	0.686263	0.764532	66339	60039	6300
APL	DeepMod	CG_40	0.407099	0.342858	0.473543	0.491385	0.473543	66339	60039	6300
APL	Nanopolish	CG_60	0.962599	0.91738	0.97493	0.886049	0.957475	181216	159850	21366
APL	Megalodon	CG_60	0.954994	0.901257	0.969128	0.863878	0.952775	181216	159850	21366
APL	Guppy	CG_60	0.937957	0.878098	0.949341	0.833768	0.949341	181216	159850	21366
APL	DeepSignal	CG_60	0.936884	0.871212	0.977476	0.827702	0.940102	181216	159850	21366
APL	Tombo	CG_60	0.917687	0.821441	0.875291	0.78616	0.874966	181216	159850	21366
APL	METEORE	CG_60	0.892289	0.773543	0.849556	0.746105	0.814547	181216	159850	21366
APL	DeepMod	CG_60	0.459978	0.392559	0.492322	0.49676	0.492322	181216	159850	21366
APL	Nanopolish	CG_80	0.970053	0.948668	0.984932	0.930226	0.970192	240411	200509	39902
APL	Megalodon	CG_80	0.965578	0.939534	0.977123	0.919022	0.963937	240411	200509	39902
APL	Guppy	CG_80	0.953343	0.922282	0.962134	0.892646	0.962134	240411	200509	39902
APL	DeepSignal	CG_80	0.946861	0.912119	0.985471	0.882843	0.951857	240411	200509	39902
APL	Tombo	CG_80	0.916351	0.856459	0.894247	0.830323	0.892297	240411	200509	39902
APL	METEORE	CG_80	0.899396	0.831437	0.89504	0.810723	0.85876	240411	200509	39902
APL	DeepMod	CG_80	0.478813	0.423066	0.488572	0.493632	0.488572	240411	200509	39902
APL	Nanopolish	CG_100	0.980692	0.977504	0.992772	0.972704	0.982735	100203	69951	30252
APL	Megalodon	CG_100	0.973103	0.967724	0.984205	0.963075	0.97273	100203	69951	30252
APL	Guppy	CG_100	0.965722	0.959643	0.971762	0.949619	0.971762	100203	69951	30252
APL	DeepSignal	CG_100	0.958918	0.952465	0.992883	0.942664	0.964558	100203	69951	30252
APL	Tombo	CG_100	0.925753	0.912399	0.925554	0.90458	0.921654	100203	69951	30252
APL	METEORE	CG_100	0.906833	0.890574	0.930691	0.886564	0.894969	100203	69951	30252
APL	DeepMod	CG_100	0.492626	0.470799	0.48857	0.490349	0.48857	100203	69951	30252
APL	Megalodon	rep_SINE	0.979843	0.810009	0.964482	0.74047	0.944661	84241	82632	1609
APL	Nanopolish	rep_SINE	0.976361	0.78634	0.952297	0.716827	0.933386	84241	82632	1609
APL	Guppy	rep_SINE	0.962663	0.729655	0.938188	0.661334	0.938188	84241	82632	1609
APL	DeepSignal	rep_SINE	0.962432	0.734341	0.969497	0.666671	0.929669	84241	82632	1609
APL	Tombo	rep_SINE	0.934354	0.636193	0.847959	0.593393	0.855311	84241	82632	1609
APL	METEORE	rep_SINE	0.924704	0.590863	0.767243	0.564726	0.733271	84241	82632	1609
APL	DeepMod	rep_SINE	0.489104	0.346125	0.509749	0.500773	0.509749	84241	82632	1609
APL	Nanopolish	rep_LINE	0.962154	0.808702	0.940714	0.747898	0.920905	19435	18699	736
APL	Megalodon	rep_LINE	0.953919	0.787912	0.952024	0.722438	0.931048	19435	18699	736
APL	DeepSignal	rep_LINE	0.941168	0.753212	0.953919	0.690755	0.913928	19435	18699	736
APL	Guppy	rep_LINE	0.936286	0.752602	0.926951	0.689192	0.926951	19435	18699	736
APL	Tombo	rep_LINE	0.927484	0.691581	0.847575	0.64158	0.844822	19435	18699	736
APL	METEORE	rep_LINE	0.890043	0.579103	0.671679	0.561977	0.651564	19435	18699	736
APL	DeepMod	rep_LINE	0.475546	0.355369	0.513532	0.502058	0.513532	19435	18699	736
APL	Nanopolish	rep_LTR	0.959531	0.808197	0.941865	0.746624	0.924436	16456	15768	688
APL	Megalodon	rep_LTR	0.95353	0.797969	0.955314	0.732961	0.934803	16456	15768	688
APL	Guppy	rep_LTR	0.940394	0.776217	0.931553	0.712007	0.931553	16456	15768	688
APL	DeepSignal	rep_LTR	0.939982	0.766417	0.961468	0.70261	0.92652	16456	15768	688
APL	Tombo	rep_LTR	0.920848	0.695108	0.851707	0.645536	0.84779	16456	15768	688
APL	METEORE	rep_LTR	0.891319	0.601825	0.70747	0.57927	0.681943	16456	15768	688
APL	DeepMod	rep_LTR	0.473228	0.356942	0.510596	0.501771	0.510596	16456	15768	688
APL	Nanopolish	rep_DNA	0.962144	0.817379	0.942867	0.757518	0.924509	5185	4965	220
APL	Megalodon	rep_DNA	0.956629	0.811054	0.950492	0.747434	0.935663	5185	4965	220
APL	Guppy	rep_DNA	0.941343	0.784175	0.932417	0.720234	0.932417	5185	4965	220
APL	DeepSignal	rep_DNA	0.940082	0.765709	0.962862	0.702139	0.924727	5185	4965	220
APL	Tombo	rep_DNA	0.92431	0.705211	0.842037	0.654091	0.852433	5185	4965	220
APL	METEORE	rep_DNA	0.894888	0.607382	0.713011	0.583426	0.687426	5185	4965	220
APL	DeepMod	rep_DNA	0.458256	0.350021	0.508887	0.501524	0.508887	5185	4965	220
APL	Nanopolish	rep_Others	0.967015	0.965336	0.992356	0.961312	0.970336	7350	4685	2665
APL	Megalodon	rep_Others	0.922331	0.911425	0.939791	0.897039	0.933744	7350	4685	2665
APL	Tombo	rep_Others	0.898141	0.887581	0.900212	0.880739	0.896503	7350	4685	2665
APL	METEORE	rep_Others	0.8879	0.877317	0.922229	0.872062	0.883895	7350	4685	2665
APL	Guppy	rep_Others	0.883419	0.876554	0.909011	0.867424	0.909011	7350	4685	2665
APL	DeepSignal	rep_Others	0.883403	0.875475	0.974887	0.865062	0.906365	7350	4685	2665
APL	DeepMod	rep_Others	0.403126	0.396936	0.435521	0.444037	0.435521	7350	4685	2665
K562	Nanopolish	Genome-wide	0.969992	0.955576	0.979486	0.946718	0.965218	177887	39810	138077
K562	Guppy	Genome-wide	0.966519	0.950019	0.955946	0.944399	0.955946	177887	39810	138077
K562	Megalodon	Genome-wide	0.964877	0.948335	0.978047	0.935932	0.962391	177887	39810	138077
K562	DeepSignal	Genome-wide	0.953336	0.932835	0.980217	0.917617	0.950883	177887	39810	138077
K562	Tombo	Genome-wide	0.885391	0.851368	0.895221	0.826598	0.895851	177887	39810	138077
K562	METEORE	Genome-wide	0.872017	0.834935	0.952892	0.807921	0.893703	177887	39810	138077
K562	DeepMod	Genome-wide	0.50843	0.469407	0.546103	0.529095	0.546103	177887	39810	138077
K562	Megalodon	Singletons	0.965647	0.936667	0.97527	0.917326	0.959287	78256	13011	65245
K562	Guppy	Singletons	0.963732	0.933789	0.952819	0.917169	0.952819	78256	13011	65245
K562	Nanopolish	Singletons	0.953184	0.917568	0.964666	0.894576	0.94595	78256	13011	65245
K562	DeepSignal	Singletons	0.944668	0.90426	0.97317	0.87563	0.942474	78256	13011	65245
K562	Tombo	Singletons	0.871058	0.810729	0.887848	0.776113	0.889273	78256	13011	65245
K562	METEORE	Singletons	0.841687	0.772467	0.934099	0.740738	0.871004	78256	13011	65245
K562	DeepMod	Singletons	0.51844	0.451253	0.547482	0.523316	0.547482	78256	13011	65245
K562	Nanopolish	Non-singletons	0.983261	0.977668	0.986875	0.977223	0.978115	99631	26799	72832
K562	Guppy	Non-singletons	0.968743	0.95852	0.958599	0.95844	0.958599	99631	26799	72832
K562	Megalodon	Non-singletons	0.964256	0.953748	0.978967	0.945032	0.96351	99631	26799	72832
K562	DeepSignal	Non-singletons	0.96025	0.948671	0.985162	0.941164	0.95696	99631	26799	72832
K562	Tombo	Non-singletons	0.896609	0.87559	0.90255	0.858598	0.902075	99631	26799	72832
K562	METEORE	Non-singletons	0.896129	0.874856	0.964258	0.854605	0.910532	99631	26799	72832
K562	DeepMod	Non-singletons	0.500323	0.477855	0.540708	0.529824	0.540708	99631	26799	72832
K562	Nanopolish	Concordant	0.983854	0.978404	0.987629	0.977977	0.978833	99295	26598	72697
K562	Guppy	Concordant	0.969063	0.958836	0.958929	0.958744	0.958929	99295	26598	72697
K562	Megalodon	Concordant	0.964724	0.954228	0.97943	0.945492	0.964005	99295	26598	72697
K562	DeepSignal	Concordant	0.960571	0.948961	0.985523	0.941345	0.957376	99295	26598	72697
K562	Tombo	Concordant	0.896845	0.875627	0.902906	0.858469	0.902383	99295	26598	72697
K562	METEORE	Concordant	0.896522	0.875073	0.964741	0.854643	0.911031	99295	26598	72697
K562	DeepMod	Concordant	0.500049	0.477354	0.540631	0.529682	0.540631	99295	26598	72697
K562	Guppy	Discordant	0.876894	0.876219	0.876565	0.87593	0.876565	336	201	135
K562	DeepSignal	Discordant	0.86281	0.860491	0.919431	0.859068	0.862509	336	201	135
K562	Megalodon	Discordant	0.837004	0.834363	0.863084	0.840106	0.832234	336	201	135
K562	Tombo	Discordant	0.827273	0.821669	0.815398	0.822813	0.820671	336	201	135
K562	Nanopolish	Discordant	0.788372	0.784587	0.778689	0.785591	0.783804	336	201	135
K562	METEORE	Discordant	0.777778	0.7678	0.810184	0.778638	0.763768	336	201	135
K562	DeepMod	Discordant	0.577562	0.576059	0.576219	0.576701	0.576219	336	201	135
K562	Nanopolish	Promoters	0.980625	0.969996	0.986602	0.967612	0.972427	58995	12460	46535
K562	Guppy	Promoters	0.974999	0.961824	0.959334	0.964368	0.959334	58995	12460	46535
K562	Megalodon	Promoters	0.970116	0.955615	0.977712	0.947701	0.964147	58995	12460	46535
K562	DeepSignal	Promoters	0.967749	0.950811	0.985265	0.94414	0.957904	58995	12460	46535
K562	METEORE	Promoters	0.916442	0.882349	0.965183	0.855702	0.92276	58995	12460	46535
K562	Tombo	Promoters	0.900487	0.862462	0.90626	0.83642	0.904042	58995	12460	46535
K562	DeepMod	Promoters	0.448089	0.425435	0.51134	0.507614	0.51134	58995	12460	46535
K562	Nanopolish	Exons	0.982814	0.975203	0.988353	0.974763	0.975644	30540	7097	23443
K562	Guppy	Exons	0.976088	0.964969	0.958866	0.971431	0.958866	30540	7097	23443
K562	Megalodon	Exons	0.970931	0.959386	0.97795	0.954658	0.964351	30540	7097	23443
K562	DeepSignal	Exons	0.968903	0.955521	0.985838	0.95352	0.957561	30540	7097	23443
K562	METEORE	Exons	0.925457	0.900086	0.969111	0.87863	0.930185	30540	7097	23443
K562	Tombo	Exons	0.901903	0.870097	0.907034	0.848204	0.903158	30540	7097	23443
K562	DeepMod	Exons	0.454483	0.435642	0.509692	0.506965	0.509692	30540	7097	23443
K562	Nanopolish	Introns	0.968636	0.963231	0.98039	0.960676	0.965904	84666	26394	58272
K562	Megalodon	Introns	0.96592	0.960608	0.979658	0.956363	0.965224	84666	26394	58272
K562	Guppy	Introns	0.960241	0.954134	0.955497	0.952807	0.955497	84666	26394	58272
K562	DeepSignal	Introns	0.956747	0.949728	0.982755	0.944509	0.95552	84666	26394	58272
K562	Tombo	Introns	0.889349	0.877391	0.896947	0.865601	0.89766	84666	26394	58272
K562	METEORE	Introns	0.884197	0.871897	0.954224	0.858584	0.898919	84666	26394	58272
K562	DeepMod	Introns	0.478286	0.471802	0.514626	0.512731	0.514626	84666	26394	58272
K562	Guppy	Intergenic	0.968546	0.901097	0.950069	0.863665	0.950069	52626	4978	47648
K562	Nanopolish	Intergenic	0.963646	0.893332	0.964715	0.850417	0.953147	52626	4978	47648
K562	Megalodon	Intergenic	0.959923	0.880926	0.970857	0.832858	0.952331	52626	4978	47648
K562	DeepSignal	Intergenic	0.937965	0.841212	0.969675	0.787825	0.936309	52626	4978	47648
K562	Tombo	Intergenic	0.866921	0.740199	0.879044	0.696669	0.881626	52626	4978	47648
K562	METEORE	Intergenic	0.819532	0.677064	0.928314	0.649887	0.85565	52626	4978	47648
K562	DeepMod	Intergenic	0.576724	0.439267	0.590214	0.523028	0.590214	52626	4978	47648
K562	Nanopolish	CpG islands	0.988855	0.96974	0.983651	0.963986	0.975682	38182	4175	34007
K562	Guppy	CpG islands	0.982998	0.954005	0.951757	0.956282	0.951757	38182	4175	34007
K562	DeepSignal	CpG islands	0.974881	0.935991	0.979786	0.923915	0.949041	38182	4175	34007
K562	Megalodon	CpG islands	0.969105	0.9266	0.972636	0.900953	0.957417	38182	4175	34007
K562	METEORE	CpG islands	0.93777	0.863427	0.972636	0.817486	0.937551	38182	4175	34007
K562	Tombo	CpG islands	0.904704	0.802418	0.901407	0.755727	0.897018	38182	4175	34007
K562	DeepMod	CpG islands	0.420169	0.367661	0.508902	0.503538	0.508902	38182	4175	34007
K562	Nanopolish	CpG shores	0.964795	0.958654	0.977072	0.955333	0.962179	12311	3924	8387
K562	Megalodon	CpG shores	0.960897	0.953692	0.975202	0.948399	0.959507	12311	3924	8387
K562	Guppy	CpG shores	0.958881	0.95129	0.951639	0.950942	0.951639	12311	3924	8387
K562	DeepSignal	CpG shores	0.951454	0.942942	0.979234	0.938288	0.948029	12311	3924	8387
K562	Tombo	CpG shores	0.885283	0.872627	0.892081	0.860893	0.89274	12311	3924	8387
K562	METEORE	CpG shores	0.881532	0.86823	0.948797	0.854773	0.894751	12311	3924	8387
K562	DeepMod	CpG shores	0.507465	0.496116	0.541539	0.534572	0.541539	12311	3924	8387
K562	Megalodon	CpG shelves	0.959793	0.959539	0.974997	0.959256	0.959855	5788	3003	2785
K562	Nanopolish	CpG shelves	0.954307	0.9543	0.974384	0.954279	0.95433	5788	3003	2785
K562	Guppy	CpG shelves	0.953369	0.95328	0.953064	0.953578	0.953064	5788	3003	2785
K562	DeepSignal	CpG shelves	0.943727	0.943688	0.97694	0.943577	0.943879	5788	3003	2785
K562	Tombo	CpG shelves	0.887688	0.887611	0.888545	0.889178	0.887868	5788	3003	2785
K562	METEORE	CpG shelves	0.879288	0.879112	0.939744	0.882665	0.879799	5788	3003	2785
K562	DeepMod	CpG shelves	0.574093	0.574024	0.580829	0.580387	0.580829	5788	3003	2785
K562	Guppy	CG_20	0.980294	0.913852	0.935635	0.894447	0.935635	3557	265	3292
K562	Megalodon	CG_20	0.96745	0.882587	0.969173	0.836797	0.94731	3557	265	3292
K562	Nanopolish	CG_20	0.955367	0.863014	0.964503	0.810246	0.947432	3557	265	3292
K562	DeepSignal	CG_20	0.947534	0.843194	0.974975	0.786709	0.942662	3557	265	3292
K562	Tombo	CG_20	0.867338	0.711762	0.878122	0.668476	0.883194	3557	265	3292
K562	METEORE	CG_20	0.826361	0.664263	0.933389	0.636943	0.86605	3557	265	3292
K562	DeepMod	CG_20	0.557224	0.416916	0.565805	0.514502	0.565805	3557	265	3292
K562	Guppy	CG_40	0.976123	0.925198	0.947148	0.905766	0.947148	24843	3024	21819
K562	Megalodon	CG_40	0.959618	0.892747	0.972435	0.849039	0.955131	24843	3024	21819
K562	Nanopolish	CG_40	0.959411	0.897707	0.971894	0.857012	0.954306	24843	3024	21819
K562	DeepSignal	CG_40	0.932129	0.849403	0.974602	0.799911	0.9358	24843	3024	21819
K562	Tombo	CG_40	0.859391	0.761197	0.87902	0.720988	0.883579	24843	3024	21819
K562	METEORE	CG_40	0.800839	0.684612	0.940115	0.662561	0.854989	24843	3024	21819
K562	DeepMod	CG_40	0.63398	0.478752	0.611581	0.533062	0.611581	24843	3024	21819
K562	Nanopolish	CG_60	0.96438	0.943349	0.975423	0.929201	0.959452	57580	11223	46357
K562	Guppy	CG_60	0.963736	0.940203	0.950781	0.930476	0.950781	57580	11223	46357
K562	Megalodon	CG_60	0.962994	0.940246	0.976124	0.924001	0.959092	57580	11223	46357
K562	DeepSignal	CG_60	0.947678	0.918854	0.97813	0.896534	0.947225	57580	11223	46357
K562	Tombo	CG_60	0.867965	0.821484	0.885811	0.791875	0.887059	57580	11223	46357
K562	METEORE	CG_60	0.856559	0.806503	0.946398	0.776513	0.884105	57580	11223	46357
K562	DeepMod	CG_60	0.504536	0.455958	0.541845	0.5239	0.541845	57580	11223	46357
K562	Nanopolish	CG_80	0.972745	0.964535	0.98116	0.961285	0.967914	75552	20003	55549
K562	Megalodon	CG_80	0.966199	0.956999	0.97855	0.950322	0.9643	75552	20003	55549
K562	Guppy	CG_80	0.961278	0.951019	0.954521	0.947673	0.954521	75552	20003	55549
K562	DeepSignal	CG_80	0.957101	0.945178	0.980867	0.937407	0.953829	75552	20003	55549
K562	Tombo	CG_80	0.888437	0.866738	0.896353	0.84926	0.89575	75552	20003	55549
K562	METEORE	CG_80	0.888104	0.866368	0.954725	0.846689	0.902483	75552	20003	55549
K562	DeepMod	CG_80	0.47262	0.457895	0.516752	0.513036	0.516752	75552	20003	55549
K562	Nanopolish	CG_100	0.981337	0.975032	0.986885	0.974807	0.975257	40861	10706	30155
K562	Guppy	CG_100	0.970531	0.962409	0.963258	0.961569	0.963258	40861	10706	30155
K562	DeepSignal	CG_100	0.969865	0.960352	0.9872	0.958228	0.962529	40861	10706	30155
K562	Megalodon	CG_100	0.968668	0.959856	0.978563	0.953984	0.96619	40861	10706	30155
K562	Tombo	CG_100	0.920812	0.900583	0.922265	0.88626	0.919195	40861	10706	30155
K562	METEORE	CG_100	0.916652	0.896543	0.967529	0.878096	0.923505	40861	10706	30155
K562	DeepMod	CG_100	0.456286	0.445259	0.514162	0.511156	0.514162	40861	10706	30155
K562	Nanopolish	rep_SINE	0.970648	0.970427	0.981938	0.970425	0.970429	30829	14293	16536
K562	Megalodon	rep_SINE	0.964304	0.964184	0.980162	0.963744	0.964818	30829	14293	16536
K562	DeepSignal	rep_SINE	0.953362	0.953141	0.981386	0.95259	0.953904	30829	14293	16536
K562	Guppy	rep_SINE	0.951012	0.950921	0.951407	0.950626	0.951407	30829	14293	16536
K562	Tombo	rep_SINE	0.899074	0.899025	0.898196	0.899462	0.900658	30829	14293	16536
K562	METEORE	rep_SINE	0.876282	0.876268	0.945514	0.879677	0.880764	30829	14293	16536
K562	DeepMod	rep_SINE	0.508321	0.507098	0.518285	0.518848	0.518285	30829	14293	16536
K562	Guppy	rep_LINE	0.972973	0.914318	0.954427	0.882048	0.954427	7612	626	6986
K562	Megalodon	rep_LINE	0.972011	0.913768	0.974648	0.878535	0.958683	7612	626	6986
K562	Nanopolish	rep_LINE	0.962836	0.894902	0.969455	0.851282	0.956313	7612	626	6986
K562	DeepSignal	rep_LINE	0.95922	0.884392	0.977433	0.837655	0.953107	7612	626	6986
K562	Tombo	rep_LINE	0.876343	0.742008	0.8868	0.695711	0.887168	7612	626	6986
K562	METEORE	rep_LINE	0.860297	0.716623	0.930436	0.674983	0.880526	7612	626	6986
K562	DeepMod	rep_LINE	0.440351	0.363949	0.509142	0.502731	0.509142	7612	626	6986
K562	Megalodon	rep_LTR	0.970612	0.923906	0.97747	0.893032	0.962291	4949	488	4461
K562	Guppy	rep_LTR	0.967178	0.910732	0.941169	0.885285	0.941169	4949	488	4461
K562	Nanopolish	rep_LTR	0.964222	0.908865	0.969343	0.873154	0.955707	4949	488	4461
K562	DeepSignal	rep_LTR	0.953732	0.886728	0.970999	0.847181	0.942111	4949	488	4461
K562	Tombo	rep_LTR	0.872945	0.755197	0.891836	0.709724	0.893842	4949	488	4461
K562	METEORE	rep_LTR	0.858776	0.737918	0.934502	0.696813	0.876747	4949	488	4461
K562	DeepMod	rep_LTR	0.447088	0.379033	0.515671	0.505587	0.515671	4949	488	4461
K562	Megalodon	rep_DNA	0.97144	0.930425	0.968492	0.911059	0.952528	1379	159	1220
K562	Nanopolish	rep_DNA	0.965608	0.918488	0.966231	0.889061	0.955137	1379	159	1220
K562	Guppy	rep_DNA	0.965499	0.917545	0.947693	0.892455	0.947693	1379	159	1220
K562	DeepSignal	rep_DNA	0.952439	0.892189	0.966319	0.856294	0.941069	1379	159	1220
K562	Tombo	rep_DNA	0.871298	0.769177	0.88655	0.726792	0.882061	1379	159	1220
K562	METEORE	rep_DNA	0.860114	0.75199	0.937487	0.711221	0.877891	1379	159	1220
K562	DeepMod	rep_DNA	0.449179	0.386947	0.510877	0.504368	0.510877	1379	159	1220
K562	Nanopolish	rep_Others	0.978292	0.949673	0.982672	0.934235	0.966755	3927	506	3421
K562	Guppy	rep_Others	0.973191	0.935476	0.945076	0.926427	0.945076	3927	506	3421
K562	DeepSignal	rep_Others	0.964076	0.918007	0.975875	0.899965	0.938587	3927	506	3421
K562	Megalodon	rep_Others	0.963886	0.917807	0.971263	0.889901	0.952312	3927	506	3421
K562	METEORE	rep_Others	0.91367	0.834938	0.956675	0.790638	0.915518	3927	506	3421
K562	Tombo	rep_Others	0.909256	0.825477	0.906427	0.782706	0.902995	3927	506	3421
K562	DeepMod	rep_Others	0.49567	0.419482	0.550145	0.519338	0.550145	3927	506	3421

## Sheet: Table S4 ANOVA test
This worksheet shows the p-value of variance (ANOVA) test for F1 score achieved by each tool on 20%, 40%, 60%, 80% and 100% CG density regions.
Method	P-value
Nanopolish	8.9607e-05
Megalodon	0.0101523
DeepSignal	0.00191493
Guppy	0.0298117
Tombo	0.00347349
METEORE	0.133616
DeepMod	0.439932

## Sheet: Table S5 Performance on E coli 
This worksheet shows the read- and site-level performance of each methylation-calling tool on 50 single-read fast5 files from the positive control dataset for E. coli, which is generated by Nanopolish. # Base denotes the number of CpG sites reported by each tool. # Call is the total number of methylation callings. #Pos and #Neg are the numbers of positive and negative read predictions, respective…
	Read level performance comparison
Method	#Base	#Call	#Pos	#Neg	Recall
Nanopolish	1382	3367	3196	171	0.949213
METEORE	1382	7889	7313	576	0.926987
Tombo	1382	14344	13043	1301	0.9093
DeepMod	1382	19223	17090	2133	0.889039
DeepSignal	1382	18796	16280	2516	0.866142
Megalodon	1382	7595	6473	1122	0.852271
Guppy	1382	5877	4946	931	0.841586
	Site level performance comparison (threshold>=0.2)
Method	#Base	#Methylated base	#Unmethylated base	Recall
METEORE	1382	1382	0	1
DeepMod	1382	1382	0	1
DeepSignal	1382	1377	5	0.996382
Megalodon	1382	1372	10	0.992764
Tombo	1382	1356	26	0.981187
Nanopolish	1382	1349	33	0.976122
Guppy	1382	1286	96	0.930535

## Sheet: Table S6 Region distribution
This worksheet shows CpG site distribution of unmethylated (0%) and fully methylated(100%) CpG sites in singleton and non-singleton categories for each genomic context within the joined BS-seq replicates (coverage >=5) with all nanopore methylation-calling tools (read coverage >=1).
Dataset	Regions	Total	Singletons	Non-singletons
NA12878	Genome-wide	4060910	1727023	2333887
NA12878	Promoters	1529604	364224	1165380
NA12878	Exons	775953	159084	616869
NA12878	Intergenic	917695	526872	390823
NA12878	Introns	2118415	984129	1134286
NA12878	CpG islands	890936	50420	840516
NA12878	CpG shores	376188	138648	237540
NA12878	CpG shelves	178217	77468	100749
NA12878	CG_20	85606	66876	18730
NA12878	CG_40	536523	374067	162456
NA12878	CG_60	1307215	719630	587585
NA12878	CG_80	1775706	664280	1111426
NA12878	CG_100	919413	143212	776201
NA12878	rep_SINE	698179	277286	420893
NA12878	rep_LINE	151259	118690	32569
NA12878	rep_LTR	102961	66282	36679
NA12878	rep_DNA	29406	21384	8022
NA12878	rep_Others	68105	13448	54657
NA19240	Genome-wide	203294	16970	186324
NA19240	Promoters	172406	11400	161006
NA19240	Exons	90744	6177	84567
NA19240	Intergenic	13180	1977	11203
NA19240	Introns	71009	7190	63819
NA19240	CpG islands	171075	8730	162345
NA19240	CpG shores	12151	2739	9412
NA19240	CpG shelves	2553	705	1848
NA19240	CG_20	750	205	545
NA19240	CG_40	7215	1559	5656
NA19240	CG_60	37775	5769	32006
NA19240	CG_80	94519	8733	85786
NA19240	CG_100	89732	3072	86660
NA19240	rep_SINE	2238	776	1462
NA19240	rep_LINE	450	120	330
NA19240	rep_LTR	1350	205	1145
NA19240	rep_DNA	92	32	60
NA19240	rep_Others	10911	285	10626
APL	Genome-wide	525050	256275	268775
APL	Promoters	155571	49624	105947
APL	Exons	86024	23317	62707
APL	Intergenic	147566	83323	64243
APL	Introns	266262	141435	124827
APL	CpG islands	71418	4164	67254
APL	CpG shores	45258	18672	26586
APL	CpG shelves	26468	13063	13405
APL	CG_20	9404	6951	2453
APL	CG_40	66339	44414	21925
APL	CG_60	181216	105630	75586
APL	CG_80	240411	110306	130105
APL	CG_100	100203	24466	75737
APL	rep_SINE	84241	38231	46010
APL	rep_LINE	19435	12989	6446
APL	rep_LTR	16456	10760	5696
APL	rep_DNA	5185	3588	1597
APL	rep_Others	7350	2396	4954
K562	Genome-wide	177887	78256	99631
K562	Promoters	58995	12194	46801
K562	Exons	30540	5181	25359
K562	Intergenic	52626	30876	21750
K562	Introns	84666	39865	44801
K562	CpG islands	38182	1716	36466
K562	CpG shores	12311	4238	8073
K562	CpG shelves	5788	2465	3323
K562	CG_20	3557	2746	811
K562	CG_40	24843	17374	7469
K562	CG_60	57580	32441	25139
K562	CG_80	75552	29697	45855
K562	CG_100	40861	6744	34117
K562	rep_SINE	30829	12626	18203
K562	rep_LINE	7612	5774	1838
K562	rep_LTR	4949	3205	1744
K562	rep_DNA	1379	1038	341
K562	rep_Others	3927	761	3166

## Sheet: Table S7 Distribution influence
This worksheet shows the Pearson correlation coefficient (PCC) and p-value of F1 score achieved by each tool with non-singleton percentage on four datasets.
Method	PCC	P-value
Nanopolish	0.422526	0.000331567
Megalodon	0.184594	0.13182
DeepSignal	0.28576	0.0181648
Guppy	0.34283	0.00421086
Tombo	0.132647	0.280888
METEORE	-0.178894	0.144387
DeepMod	0.207822	0.0890193

## Sheet: Table S8 Correlation results
This worksheet shows the Pearson correlation coefficient and p-value of CpG sites between each methylation-calling tool and BS Seq data at different genomic regions. We use the overlapped sites by all tools (read coverage>=3) and the joined BS-seq data from two replicates (coverage>=5) to compute the correlation coefficients. # base is the total number of bases used in each evaluation at a specif…
Dataset	Method	Location	# base	PCC	P-value
NA12878	DeepSignal	Genome-wide	9751342	0.882539	0
NA12878	Megalodon	Genome-wide	9751342	0.881564	0
NA12878	Nanopolish	Genome-wide	9751342	0.850329	0
NA12878	Guppy	Genome-wide	9751342	0.799886	0
NA12878	METEORE	Genome-wide	9751342	0.728505	0
NA12878	Tombo	Genome-wide	9751342	0.699144	0
NA12878	DeepMod	Genome-wide	9751342	0.0558023	0
NA12878	DeepSignal	Singletons	5399855	0.872304	0
NA12878	Megalodon	Singletons	5399855	0.870547	0
NA12878	Nanopolish	Singletons	5399855	0.835305	0
NA12878	Guppy	Singletons	5399855	0.777474	0
NA12878	METEORE	Singletons	5399855	0.682894	0
NA12878	Tombo	Singletons	5399855	0.665354	0
NA12878	DeepMod	Singletons	5399855	0.0640188	0
NA12878	DeepSignal	Non-singletons	4351487	0.892563	0
NA12878	Megalodon	Non-singletons	4351487	0.890899	0
NA12878	Nanopolish	Non-singletons	4351487	0.865029	0
NA12878	Guppy	Non-singletons	4351487	0.823821	0
NA12878	METEORE	Non-singletons	4351487	0.797792	0
NA12878	Tombo	Non-singletons	4351487	0.741146	0
NA12878	DeepMod	Non-singletons	4351487	0.00481381	9.98578e-24
NA12878	Megalodon	Concordant	2355913	0.963674	0
NA12878	DeepSignal	Concordant	2355913	0.963656	0
NA12878	Nanopolish	Concordant	2355913	0.962137	0
NA12878	Guppy	Concordant	2355913	0.927252	0
NA12878	METEORE	Concordant	2355913	0.885895	0
NA12878	Tombo	Concordant	2355913	0.845104	0
NA12878	DeepMod	Concordant	2355913	-0.00357893	3.94478e-08
NA12878	Megalodon	Discordant	21758	0.788177	0
NA12878	Guppy	Discordant	21758	0.745328	0
NA12878	DeepSignal	Discordant	21758	0.733292	0
NA12878	METEORE	Discordant	21758	0.66218	0
NA12878	Tombo	Discordant	21758	0.51292	0
NA12878	Nanopolish	Discordant	21758	0.443543	0
NA12878	DeepMod	Discordant	21758	0.00320857	0.63603
NA12878	DeepSignal	Promoters	2395619	0.918729	0
NA12878	Megalodon	Promoters	2395619	0.915881	0
NA12878	Nanopolish	Promoters	2395619	0.900958	0
NA12878	Guppy	Promoters	2395619	0.869341	0
NA12878	METEORE	Promoters	2395619	0.79012	0
NA12878	Tombo	Promoters	2395619	0.770967	0
NA12878	DeepMod	Promoters	2395619	-0.0377438	0
NA12878	DeepSignal	Exons	1176580	0.920373	0
NA12878	Megalodon	Exons	1176580	0.917514	0
NA12878	Nanopolish	Exons	1176580	0.90306	0
NA12878	Guppy	Exons	1176580	0.866899	0
NA12878	METEORE	Exons	1176580	0.809283	0
NA12878	Tombo	Exons	1176580	0.78413	0
NA12878	DeepMod	Exons	1176580	-0.0484424	0
NA12878	DeepSignal	Introns	5008040	0.883139	0
NA12878	Megalodon	Introns	5008040	0.88248	0
NA12878	Nanopolish	Introns	5008040	0.8504	0
NA12878	Guppy	Introns	5008040	0.797131	0
NA12878	METEORE	Introns	5008040	0.734959	0
NA12878	Tombo	Introns	5008040	0.694638	0
NA12878	DeepMod	Introns	5008040	0.0594178	0
NA12878	DeepSignal	Intergenic	3135373	0.847986	0
NA12878	Megalodon	Intergenic	3135373	0.847952	0
NA12878	Nanopolish	Intergenic	3135373	0.803678	0
NA12878	Guppy	Intergenic	3135373	0.746103	0
NA12878	METEORE	Intergenic	3135373	0.664142	0
NA12878	Tombo	Intergenic	3135373	0.632067	0
NA12878	DeepMod	Intergenic	3135373	0.127306	0
NA12878	DeepSignal	CpG islands	983245	0.878726	0
NA12878	Megalodon	CpG islands	983245	0.870611	0
NA12878	Nanopolish	CpG islands	983245	0.860354	0
NA12878	Guppy	CpG islands	983245	0.847656	0
NA12878	METEORE	CpG islands	983245	0.683152	0
NA12878	Tombo	CpG islands	983245	0.653537	0
NA12878	DeepMod	CpG islands	983245	-0.00175703	0.0814659
NA12878	Megalodon	CpG shores	702911	0.894269	0
NA12878	DeepSignal	CpG shores	702911	0.892556	0
NA12878	Nanopolish	CpG shores	702911	0.870262	0
NA12878	Guppy	CpG shores	702911	0.826369	0
NA12878	METEORE	CpG shores	702911	0.737416	0
NA12878	Tombo	CpG shores	702911	0.71683	0
NA12878	DeepMod	CpG shores	702911	0.0482608	0
NA12878	Megalodon	CpG shelves	410978	0.848613	0
NA12878	DeepSignal	CpG shelves	410978	0.845973	0
NA12878	Nanopolish	CpG shelves	410978	0.805996	0
NA12878	Guppy	CpG shelves	410978	0.738168	0
NA12878	METEORE	CpG shelves	410978	0.705712	0
NA12878	Tombo	CpG shelves	410978	0.630739	0
NA12878	DeepMod	CpG shelves	410978	0.0793178	0
NA12878	DeepSignal	CG_20	273064	0.887193	0
NA12878	Megalodon	CG_20	273064	0.885729	0
NA12878	Nanopolish	CG_20	273064	0.856465	0
NA12878	Guppy	CG_20	273064	0.806011	0
NA12878	METEORE	CG_20	273064	0.71602	0
NA12878	Tombo	CG_20	273064	0.685361	0
NA12878	DeepMod	CG_20	273064	0.0715867	4.81424e-307
NA12878	DeepSignal	CG_40	1634887	0.882769	0
NA12878	Megalodon	CG_40	1634887	0.881279	0
NA12878	Nanopolish	CG_40	1634887	0.850336	0
NA12878	Guppy	CG_40	1634887	0.802666	0
NA12878	METEORE	CG_40	1634887	0.709456	0
NA12878	Tombo	CG_40	1634887	0.698797	0
NA12878	DeepMod	CG_40	1634887	0.0830305	0
NA12878	DeepSignal	CG_60	3566147	0.873539	0
NA12878	Megalodon	CG_60	3566147	0.871545	0
NA12878	Nanopolish	CG_60	3566147	0.836365	0
NA12878	Guppy	CG_60	3566147	0.784887	0
NA12878	METEORE	CG_60	3566147	0.702048	0
NA12878	Tombo	CG_60	3566147	0.681258	0
NA12878	DeepMod	CG_60	3566147	0.0767399	0
NA12878	DeepSignal	CG_80	4052084	0.877242	0
NA12878	Megalodon	CG_80	4052084	0.876257	0
NA12878	Nanopolish	CG_80	4052084	0.844438	0
NA12878	Guppy	CG_80	4052084	0.788882	0
NA12878	METEORE	CG_80	4052084	0.727443	0
NA12878	Tombo	CG_80	4052084	0.68398	0
NA12878	DeepMod	CG_80	4052084	0.0320743	0
NA12878	DeepSignal	CG_100	1589118	0.904911	0
NA12878	Megalodon	CG_100	1589118	0.904575	0
NA12878	Nanopolish	CG_100	1589118	0.88364	0
NA12878	Guppy	CG_100	1589118	0.837568	0
NA12878	METEORE	CG_100	1589118	0.81166	0
NA12878	Tombo	CG_100	1589118	0.75793	0
NA12878	DeepMod	CG_100	1589118	0.00396476	5.79276e-07
NA12878	Megalodon	rep_SINE	1802750	0.836167	0
NA12878	DeepSignal	rep_SINE	1802750	0.835024	0
NA12878	Nanopolish	rep_SINE	1802750	0.790901	0
NA12878	Guppy	rep_SINE	1802750	0.746921	0
NA12878	METEORE	rep_SINE	1802750	0.616069	0
NA12878	Tombo	rep_SINE	1802750	0.60974	0
NA12878	DeepMod	rep_SINE	1802750	0.090687	0
NA12878	DeepSignal	rep_LINE	537660	0.871758	0
NA12878	Megalodon	rep_LINE	537660	0.868262	0
NA12878	Nanopolish	rep_LINE	537660	0.834338	0
NA12878	Guppy	rep_LINE	537660	0.760728	0
NA12878	METEORE	rep_LINE	537660	0.689302	0
NA12878	Tombo	rep_LINE	537660	0.660781	0
NA12878	DeepMod	rep_LINE	537660	0.0918059	0
NA12878	DeepSignal	rep_LTR	302032	0.861458	0
NA12878	Megalodon	rep_LTR	302032	0.858055	0
NA12878	Nanopolish	rep_LTR	302032	0.81772	0
NA12878	Guppy	rep_LTR	302032	0.744615	0
NA12878	METEORE	rep_LTR	302032	0.686856	0
NA12878	Tombo	rep_LTR	302032	0.637592	0
NA12878	DeepMod	rep_LTR	302032	0.105805	0
NA12878	DeepSignal	rep_DNA	104173	0.877627	0
NA12878	Megalodon	rep_DNA	104173	0.874423	0
NA12878	Nanopolish	rep_DNA	104173	0.839688	0
NA12878	Guppy	rep_DNA	104173	0.77027	0
NA12878	METEORE	rep_DNA	104173	0.709094	0
NA12878	Tombo	rep_DNA	104173	0.67843	0
NA12878	DeepMod	rep_DNA	104173	0.0767661	6.45495e-136
NA12878	Megalodon	rep_Others	115992	0.890261	0
NA12878	DeepSignal	rep_Others	115992	0.879279	0
NA12878	Nanopolish	rep_Others	115992	0.866246	0
NA12878	Guppy	rep_Others	115992	0.820804	0
NA12878	METEORE	rep_Others	115992	0.779619	0
NA12878	Tombo	rep_Others	115992	0.737408	0
NA12878	DeepMod	rep_Others	115992	-0.00493853	0.0925813
NA19240	Megalodon	Genome-wide	427792	0.901683	0
NA19240	Nanopolish	Genome-wide	427792	0.901148	0
NA19240	DeepSignal	Genome-wide	427792	0.900391	0
NA19240	Guppy	Genome-wide	427792	0.887158	0
NA19240	Tombo	Genome-wide	427792	0.772777	0
NA19240	METEORE	Genome-wide	427792	0.550377	0
NA19240	DeepMod	Genome-wide	427792	-0.0683057	0
NA19240	Megalodon	Singletons	51415	0.864288	0
NA19240	DeepSignal	Singletons	51415	0.84819	0
NA19240	Guppy	Singletons	51415	0.835622	0
NA19240	Nanopolish	Singletons	51415	0.825213	0
NA19240	Tombo	Singletons	51415	0.721753	0
NA19240	METEORE	Singletons	51415	0.516678	0
NA19240	DeepMod	Singletons	51415	0.0506911	1.30002e-30
NA19240	Nanopolish	Non-singletons	376377	0.906693	0
NA19240	DeepSignal	Non-singletons	376377	0.901525	0
NA19240	Megalodon	Non-singletons	376377	0.901478	0
NA19240	Guppy	Non-singletons	376377	0.887543	0
NA19240	Tombo	Non-singletons	376377	0.76385	0
NA19240	METEORE	Non-singletons	376377	0.529738	0
NA19240	DeepMod	Non-singletons	376377	-0.0478252	1.93051e-189
NA19240	Nanopolish	Concordant	189642	0.95276	0
NA19240	Megalodon	Concordant	189642	0.937997	0
NA19240	DeepSignal	Concordant	189642	0.937988	0
NA19240	Guppy	Concordant	189642	0.934615	0
NA19240	Tombo	Concordant	189642	0.744795	0
NA19240	METEORE	Concordant	189642	0.475185	0
NA19240	DeepMod	Concordant	189642	-0.0353945	1.2333e-53
NA19240	Megalodon	Discordant	2285	0.713037	0
NA19240	DeepSignal	Discordant	2285	0.697242	0
NA19240	Guppy	Discordant	2285	0.681573	0
NA19240	Nanopolish	Discordant	2285	0.664945	1.11599e-291
NA19240	Tombo	Discordant	2285	0.60039	6.85408e-224
NA19240	METEORE	Discordant	2285	0.446507	2.19032e-112
NA19240	DeepMod	Discordant	2285	-0.144057	4.56407e-12
NA19240	Nanopolish	Promoters	326643	0.885553	0
NA19240	DeepSignal	Promoters	326643	0.88322	0
NA19240	Megalodon	Promoters	326643	0.880339	0
NA19240	Guppy	Promoters	326643	0.871738	0
NA19240	Tombo	Promoters	326643	0.705828	0
NA19240	METEORE	Promoters	326643	0.449037	0
NA19240	DeepMod	Promoters	326643	-0.0448433	5.19931e-145
NA19240	Nanopolish	Exons	177854	0.916198	0
NA19240	DeepSignal	Exons	177854	0.913183	0
NA19240	Megalodon	Exons	177854	0.911999	0
NA19240	Guppy	Exons	177854	0.900724	0
NA19240	Tombo	Exons	177854	0.773837	0
NA19240	METEORE	Exons	177854	0.548028	0
NA19240	DeepMod	Exons	177854	-0.0510344	7.0863e-103
NA19240	Megalodon	Introns	151230	0.898879	0
NA19240	Nanopolish	Introns	151230	0.896363	0
NA19240	DeepSignal	Introns	151230	0.896128	0
NA19240	Guppy	Introns	151230	0.884815	0
NA19240	Tombo	Introns	151230	0.771123	0
NA19240	METEORE	Introns	151230	0.567987	0
NA19240	DeepMod	Introns	151230	-0.0813315	2.86745e-220
NA19240	Megalodon	Intergenic	44578	0.848345	0
NA19240	DeepSignal	Intergenic	44578	0.838741	0
NA19240	Nanopolish	Intergenic	44578	0.836406	0
NA19240	Guppy	Intergenic	44578	0.814698	0
NA19240	Tombo	Intergenic	44578	0.725309	0
NA19240	METEORE	Intergenic	44578	0.454512	0
NA19240	DeepMod	Intergenic	44578	-0.0695246	6.79202e-49
NA19240	Nanopolish	CpG islands	323519	0.863149	0
NA19240	DeepSignal	CpG islands	323519	0.857082	0
NA19240	Megalodon	CpG islands	323519	0.856288	0
NA19240	Guppy	CpG islands	323519	0.845872	0
NA19240	Tombo	CpG islands	323519	0.654859	0
NA19240	METEORE	CpG islands	323519	0.418741	0
NA19240	DeepMod	CpG islands	323519	-0.0241448	6.25018e-43
NA19240	Megalodon	CpG shores	30247	0.902138	0
NA19240	DeepSignal	CpG shores	30247	0.892195	0
NA19240	Nanopolish	CpG shores	30247	0.888691	0
NA19240	Guppy	CpG shores	30247	0.871531	0
NA19240	Tombo	CpG shores	30247	0.788029	0
NA19240	METEORE	CpG shores	30247	0.475364	0
NA19240	DeepMod	CpG shores	30247	-0.0549072	1.22293e-21
NA19240	Megalodon	CpG shelves	8106	0.786247	0
NA19240	DeepSignal	CpG shelves	8106	0.754231	0
NA19240	Nanopolish	CpG shelves	8106	0.753773	0
NA19240	Guppy	CpG shelves	8106	0.728163	0
NA19240	Tombo	CpG shelves	8106	0.619813	0
NA19240	METEORE	CpG shelves	8106	0.283501	1.11974e-149
NA19240	DeepMod	CpG shelves	8106	0.00440148	0.691942
NA19240	Megalodon	CG_20	1666	0.902931	0
NA19240	DeepSignal	CG_20	1666	0.9001	0
NA19240	Nanopolish	CG_20	1666	0.88814	0
NA19240	Guppy	CG_20	1666	0.873935	0
NA19240	Tombo	CG_20	1666	0.749192	5.11817e-300
NA19240	METEORE	CG_20	1666	0.549145	7.35283e-132
NA19240	DeepMod	CG_20	1666	-0.0208118	0.395925
NA19240	Megalodon	CG_40	16768	0.902141	0
NA19240	DeepSignal	CG_40	16768	0.894399	0
NA19240	Nanopolish	CG_40	16768	0.890879	0
NA19240	Guppy	CG_40	16768	0.883229	0
NA19240	Tombo	CG_40	16768	0.763961	0
NA19240	METEORE	CG_40	16768	0.557411	0
NA19240	DeepMod	CG_40	16768	-0.0286389	0.000208106
NA19240	Megalodon	CG_60	84164	0.902891	0
NA19240	DeepSignal	CG_60	84164	0.897845	0
NA19240	Nanopolish	CG_60	84164	0.897576	0
NA19240	Guppy	CG_60	84164	0.888353	0
NA19240	Tombo	CG_60	84164	0.760766	0
NA19240	METEORE	CG_60	84164	0.567033	0
NA19240	DeepMod	CG_60	84164	-0.0314004	8.11088e-20
NA19240	Megalodon	CG_80	203240	0.902953	0
NA19240	Nanopolish	CG_80	203240	0.901377	0
NA19240	DeepSignal	CG_80	203240	0.900474	0
NA19240	Guppy	CG_80	203240	0.890486	0
NA19240	Tombo	CG_80	203240	0.762305	0
NA19240	METEORE	CG_80	203240	0.553696	0
NA19240	DeepMod	CG_80	203240	-0.0420314	3.87116e-80
NA19240	Nanopolish	CG_100	178123	0.894104	0
NA19240	DeepSignal	CG_100	178123	0.891986	0
NA19240	Megalodon	CG_100	178123	0.889541	0
NA19240	Guppy	CG_100	178123	0.871907	0
NA19240	Tombo	CG_100	178123	0.771623	0
NA19240	METEORE	CG_100	178123	0.506662	0
NA19240	DeepMod	CG_100	178123	-0.0540486	2.44294e-115
NA19240	Megalodon	rep_SINE	11355	0.45531	0
NA19240	DeepSignal	rep_SINE	11355	0.453839	0
NA19240	Guppy	rep_SINE	11355	0.445179	0
NA19240	Nanopolish	rep_SINE	11355	0.445105	0
NA19240	Tombo	rep_SINE	11355	0.369017	0
NA19240	METEORE	rep_SINE	11355	0.139905	9.87531e-51
NA19240	DeepMod	rep_SINE	11355	0.0150626	0.108497
NA19240	Megalodon	rep_LINE	1464	0.862119	0
NA19240	Nanopolish	rep_LINE	1464	0.858242	0
NA19240	DeepSignal	rep_LINE	1464	0.849573	0
NA19240	Guppy	rep_LINE	1464	0.822072	0
NA19240	Tombo	rep_LINE	1464	0.7255	1.65015e-239
NA19240	METEORE	rep_LINE	1464	0.500233	1.54972e-93
NA19240	DeepMod	rep_LINE	1464	0.000512981	0.984354
NA19240	Megalodon	rep_LTR	5086	0.733801	0
NA19240	DeepSignal	rep_LTR	5086	0.708479	0
NA19240	Nanopolish	rep_LTR	5086	0.68547	0
NA19240	Guppy	rep_LTR	5086	0.637349	0
NA19240	Tombo	rep_LTR	5086	0.517657	0
NA19240	METEORE	rep_LTR	5086	0.264592	3.14953e-82
NA19240	DeepMod	rep_LTR	5086	0.0625173	8.1287e-06
NA19240	Megalodon	rep_DNA	323	0.861219	2.28699e-96
NA19240	DeepSignal	rep_DNA	323	0.84524	2.30333e-89
NA19240	Nanopolish	rep_DNA	323	0.829084	4.77994e-83
NA19240	Guppy	rep_DNA	323	0.817176	8.40906e-79
NA19240	Tombo	rep_DNA	323	0.745029	2.11897e-58
NA19240	METEORE	rep_DNA	323	0.294976	6.60987e-08
NA19240	DeepMod	rep_DNA	323	-0.00753001	0.892764
NA19240	Nanopolish	rep_Others	19821	0.895832	0
NA19240	Megalodon	rep_Others	19821	0.888282	0
NA19240	DeepSignal	rep_Others	19821	0.884988	0
NA19240	Guppy	rep_Others	19821	0.862386	0
NA19240	Tombo	rep_Others	19821	0.744704	0
NA19240	METEORE	rep_Others	19821	0.545849	0
NA19240	DeepMod	rep_Others	19821	-0.119038	1.81019e-63
APL	Megalodon	Genome-wide	44760	0.907635	0
APL	Nanopolish	Genome-wide	44760	0.899991	0
APL	DeepSignal	Genome-wide	44760	0.870206	0
APL	Tombo	Genome-wide	44760	0.841511	0
APL	Guppy	Genome-wide	44760	0.830777	0
APL	METEORE	Genome-wide	44760	0.749019	0
APL	DeepMod	Genome-wide	44760	-0.0755089	1.33069e-57
APL	Megalodon	Singletons	23419	0.81972	0
APL	Nanopolish	Singletons	23419	0.798457	0
APL	DeepSignal	Singletons	23419	0.782236	0
APL	Guppy	Singletons	23419	0.741561	0
APL	Tombo	Singletons	23419	0.730591	0
APL	METEORE	Singletons	23419	0.469028	0
APL	DeepMod	Singletons	23419	0.0756188	4.73359e-31
APL	Megalodon	Non-singletons	21341	0.946649	0
APL	Nanopolish	Non-singletons	21341	0.944725	0
APL	DeepSignal	Non-singletons	21341	0.909248	0
APL	Tombo	Non-singletons	21341	0.889656	0
APL	Guppy	Non-singletons	21341	0.870669	0
APL	METEORE	Non-singletons	21341	0.858786	0
APL	DeepMod	Non-singletons	21341	-0.121107	1.53767e-70
APL	Nanopolish	Concordant	17015	0.971685	0
APL	Megalodon	Concordant	17015	0.9688	0
APL	DeepSignal	Concordant	17015	0.956241	0
APL	Guppy	Concordant	17015	0.942238	0
APL	Tombo	Concordant	17015	0.918822	0
APL	METEORE	Concordant	17015	0.885527	0
APL	DeepMod	Concordant	17015	-0.0993771	1.32111e-38
APL	Guppy	Discordant	441	0.841806	1.2536e-119
APL	DeepSignal	Discordant	441	0.839943	1.31427e-118
APL	Megalodon	Discordant	441	0.836234	1.29449e-116
APL	Tombo	Discordant	441	0.782333	2.6556e-92
APL	Nanopolish	Discordant	441	0.766838	1.4304e-86
APL	METEORE	Discordant	441	0.615329	2.69207e-47
APL	DeepMod	Discordant	441	0.130497	0.00606196
APL	Megalodon	Promoters	11665	0.959759	0
APL	Nanopolish	Promoters	11665	0.958245	0
APL	DeepSignal	Promoters	11665	0.953251	0
APL	Guppy	Promoters	11665	0.944894	0
APL	Tombo	Promoters	11665	0.911333	0
APL	METEORE	Promoters	11665	0.874464	0
APL	DeepMod	Promoters	11665	-0.182193	1.29457e-87
APL	Nanopolish	Exons	5823	0.967323	0
APL	Megalodon	Exons	5823	0.965042	0
APL	DeepSignal	Exons	5823	0.961018	0
APL	Guppy	Exons	5823	0.953788	0
APL	Tombo	Exons	5823	0.920553	0
APL	METEORE	Exons	5823	0.911571	0
APL	DeepMod	Exons	5823	-0.192007	1.79253e-49
APL	Megalodon	Introns	20629	0.903969	0
APL	DeepSignal	Introns	20629	0.89396	0
APL	Nanopolish	Introns	20629	0.89231	0
APL	Guppy	Introns	20629	0.874582	0
APL	Tombo	Introns	20629	0.831185	0
APL	METEORE	Introns	20629	0.699414	0
APL	DeepMod	Introns	20629	-0.0150501	0.0306481
APL	Megalodon	Intergenic	16129	0.776315	0
APL	Nanopolish	Intergenic	16129	0.752326	0
APL	DeepSignal	Intergenic	16129	0.675036	0
APL	Tombo	Intergenic	16129	0.671409	0
APL	Guppy	Intergenic	16129	0.598528	0
APL	METEORE	Intergenic	16129	0.427245	0
APL	DeepMod	Intergenic	16129	0.0634854	7.02025e-16
APL	Megalodon	CpG islands	4407	0.946192	0
APL	Nanopolish	CpG islands	4407	0.942244	0
APL	Guppy	CpG islands	4407	0.931758	0
APL	DeepSignal	CpG islands	4407	0.930844	0
APL	METEORE	CpG islands	4407	0.868994	0
APL	Tombo	CpG islands	4407	0.858347	0
APL	DeepMod	CpG islands	4407	-0.154365	6.58475e-25
APL	Megalodon	CpG shores	3702	0.922319	0
APL	Nanopolish	CpG shores	3702	0.915515	0
APL	DeepSignal	CpG shores	3702	0.913913	0
APL	Guppy	CpG shores	3702	0.90097	0
APL	Tombo	CpG shores	3702	0.859478	0
APL	METEORE	CpG shores	3702	0.732502	0
APL	DeepMod	CpG shores	3702	-0.0201558	0.220172
APL	Megalodon	CpG shelves	2290	0.849525	0
APL	Nanopolish	CpG shelves	2290	0.836573	0
APL	DeepSignal	CpG shelves	2290	0.824617	0
APL	Guppy	CpG shelves	2290	0.801127	0
APL	Tombo	CpG shelves	2290	0.733954	0
APL	METEORE	CpG shelves	2290	0.556025	5.26924e-186
APL	DeepMod	CpG shelves	2290	0.0858321	3.90965e-05
APL	Megalodon	CG_20	674	0.859788	2.58949e-198
APL	Nanopolish	CG_20	674	0.832566	1.46882e-174
APL	DeepSignal	CG_20	674	0.77999	6.26057e-139
APL	Tombo	CG_20	674	0.769049	9.65818e-133
APL	Guppy	CG_20	674	0.720937	4.00318e-109
APL	METEORE	CG_20	674	0.508768	1.1728e-45
APL	DeepMod	CG_20	674	0.0682998	0.0764038
APL	Megalodon	CG_40	7695	0.804668	0
APL	Nanopolish	CG_40	7695	0.795971	0
APL	Tombo	CG_40	7695	0.717284	0
APL	DeepSignal	CG_40	7695	0.689388	0
APL	Guppy	CG_40	7695	0.599357	0
APL	METEORE	CG_40	7695	0.528834	0
APL	DeepMod	CG_40	7695	-0.0458123	5.81572e-05
APL	Megalodon	CG_60	15072	0.879372	0
APL	Nanopolish	CG_60	15072	0.863348	0
APL	DeepSignal	CG_60	15072	0.836643	0
APL	Tombo	CG_60	15072	0.79562	0
APL	Guppy	CG_60	15072	0.795428	0
APL	METEORE	CG_60	15072	0.664261	0
APL	DeepMod	CG_60	15072	-0.0308227	0.00015394
APL	Megalodon	CG_80	19446	0.920214	0
APL	Nanopolish	CG_80	19446	0.91554	0
APL	DeepSignal	CG_80	19446	0.908624	0
APL	Guppy	CG_80	19446	0.89155	0
APL	Tombo	CG_80	19446	0.853848	0
APL	METEORE	CG_80	19446	0.772587	0
APL	DeepMod	CG_80	19446	-0.0612996	1.17203e-17
APL	Megalodon	CG_100	7817	0.956732	0
APL	Nanopolish	CG_100	7817	0.952646	0
APL	DeepSignal	CG_100	7817	0.948013	0
APL	Guppy	CG_100	7817	0.94483	0
APL	Tombo	CG_100	7817	0.914396	0
APL	METEORE	CG_100	7817	0.8647	0
APL	DeepMod	CG_100	7817	-0.0866418	1.67317e-14
APL	Megalodon	rep_SINE	7660	0.769435	0
APL	DeepSignal	rep_SINE	7660	0.742879	0
APL	Nanopolish	rep_SINE	7660	0.731357	0
APL	Guppy	rep_SINE	7660	0.698131	0
APL	Tombo	rep_SINE	7660	0.609356	0
APL	METEORE	rep_SINE	7660	0.382681	1.15327e-265
APL	DeepMod	rep_SINE	7660	0.0692804	1.28052e-09
APL	Megalodon	rep_LINE	1402	0.774042	3.41794e-280
APL	Nanopolish	rep_LINE	1402	0.758943	4.05671e-263
APL	DeepSignal	rep_LINE	1402	0.757787	7.29617e-262
APL	Guppy	rep_LINE	1402	0.717882	1.86022e-222
APL	Tombo	rep_LINE	1402	0.655556	5.69668e-173
APL	METEORE	rep_LINE	1402	0.298353	3.2282e-30
APL	DeepMod	rep_LINE	1402	0.113513	2.0418e-05
APL	Megalodon	rep_LTR	1125	0.780616	1.84305e-231
APL	DeepSignal	rep_LTR	1125	0.765211	5.06791e-217
APL	Nanopolish	rep_LTR	1125	0.75541	2.11565e-208
APL	Guppy	rep_LTR	1125	0.74162	6.08832e-197
APL	Tombo	rep_LTR	1125	0.695743	1.44302e-163
APL	METEORE	rep_LTR	1125	0.413515	1.06717e-47
APL	DeepMod	rep_LTR	1125	0.0743283	0.012641
APL	Megalodon	rep_DNA	363	0.860481	9.15348e-108
APL	Nanopolish	rep_DNA	363	0.839077	1.79308e-97
APL	DeepSignal	rep_DNA	363	0.827673	1.37658e-92
APL	Guppy	rep_DNA	363	0.800917	2.04565e-82
APL	Tombo	rep_DNA	363	0.731026	6.82998e-62
APL	METEORE	rep_DNA	363	0.346904	1.05426e-11
APL	DeepMod	rep_DNA	363	0.0558004	0.289008
APL	Megalodon	rep_Others	874	0.921026	0
APL	Nanopolish	rep_Others	874	0.916172	0
APL	DeepSignal	rep_Others	874	0.880155	2.06083e-284
APL	METEORE	rep_Others	874	0.866014	1.02399e-264
APL	Tombo	rep_Others	874	0.852297	1.19155e-247
APL	Guppy	rep_Others	874	0.794286	6.46912e-191
APL	DeepMod	rep_Others	874	-0.344718	8.63778e-26
K562	Guppy	Genome-wide	6443	0.922365	0
K562	Nanopolish	Genome-wide	6443	0.906896	0
K562	DeepSignal	Genome-wide	6443	0.903501	0
K562	Megalodon	Genome-wide	6443	0.865416	0
K562	Tombo	Genome-wide	6443	0.770512	0
K562	METEORE	Genome-wide	6443	0.693676	0
K562	DeepMod	Genome-wide	6443	0.40047	8.11968e-247
K562	Guppy	Singletons	2536	0.935399	0
K562	Megalodon	Singletons	2536	0.933039	0
K562	Nanopolish	Singletons	2536	0.925666	0
K562	DeepSignal	Singletons	2536	0.922439	0
K562	Tombo	Singletons	2536	0.818878	0
K562	METEORE	Singletons	2536	0.747529	0
K562	DeepMod	Singletons	2536	0.408641	1.13099e-102
K562	Guppy	Non-singletons	3907	0.912438	0
K562	Nanopolish	Non-singletons	3907	0.894644	0
K562	DeepSignal	Non-singletons	3907	0.88822	0
K562	Megalodon	Non-singletons	3907	0.816992	0
K562	Tombo	Non-singletons	3907	0.732042	0
K562	METEORE	Non-singletons	3907	0.655039	0
K562	DeepMod	Non-singletons	3907	0.4009	8.50281e-151
K562	Nanopolish	Concordant	1101	0.957233	0
K562	Megalodon	Concordant	1101	0.956506	0
K562	Guppy	Concordant	1101	0.955375	0
K562	DeepSignal	Concordant	1101	0.947486	0
K562	Tombo	Concordant	1101	0.84693	9.23546e-304
K562	METEORE	Concordant	1101	0.837397	1.42208e-290
K562	DeepMod	Concordant	1101	0.218212	2.46631e-13
K562	DeepSignal	Discordant	12	0.724342	0.00771673
K562	METEORE	Discordant	12	0.704416	0.0105398
K562	Guppy	Discordant	12	0.602939	0.0379629
K562	Megalodon	Discordant	12	0.505192	0.0938675
K562	Tombo	Discordant	12	0.27181	0.392756
K562	DeepMod	Discordant	12	0.203474	0.525896
K562	Nanopolish	Discordant	12	0.192345	0.549238
K562	Megalodon	Promoters	1174	0.924205	0
K562	DeepSignal	Promoters	1174	0.922849	0
K562	Guppy	Promoters	1174	0.901164	0
K562	Nanopolish	Promoters	1174	0.892865	0
K562	METEORE	Promoters	1174	0.856175	0
K562	Tombo	Promoters	1174	0.852043	0
K562	DeepMod	Promoters	1174	0.00373436	0.898294
K562	DeepSignal	Exons	694	0.957762	0
K562	Megalodon	Exons	694	0.956514	0
K562	Guppy	Exons	694	0.945828	0
K562	Nanopolish	Exons	694	0.94549	0
K562	METEORE	Exons	694	0.91097	2.37452e-268
K562	Tombo	Exons	694	0.898376	1.85587e-249
K562	DeepMod	Exons	694	-0.0350219	0.35693
K562	Megalodon	Introns	1894	0.932235	0
K562	DeepSignal	Introns	1894	0.925737	0
K562	Nanopolish	Introns	1894	0.910649	0
K562	Guppy	Introns	1894	0.905284	0
K562	Tombo	Introns	1894	0.850159	0
K562	METEORE	Introns	1894	0.841815	0
K562	DeepMod	Introns	1894	0.1244	5.59003e-08
K562	Guppy	Intergenic	3615	0.86971	0
K562	Nanopolish	Intergenic	3615	0.803423	0
K562	DeepSignal	Intergenic	3615	0.772884	0
K562	Megalodon	Intergenic	3615	0.660447	0
K562	Tombo	Intergenic	3615	0.527428	4.48241e-258
K562	DeepMod	Intergenic	3615	0.465513	6.81326e-194
K562	METEORE	Intergenic	3615	0.399098	2.53793e-138
K562	Megalodon	CpG islands	892	0.810572	5.11265e-209
K562	DeepSignal	CpG islands	892	0.783991	1.74686e-186
K562	Guppy	CpG islands	892	0.740196	1.38264e-155
K562	METEORE	CpG islands	892	0.739782	2.52871e-155
K562	Nanopolish	CpG islands	892	0.667344	4.91385e-116
K562	Tombo	CpG islands	892	0.661047	3.87645e-113
K562	DeepMod	CpG islands	892	-0.195416	3.98002e-09
K562	Megalodon	CpG shores	469	0.909499	3.80868e-180
K562	DeepSignal	CpG shores	469	0.888318	6.10173e-160
K562	Guppy	CpG shores	469	0.876105	4.54915e-150
K562	Nanopolish	CpG shores	469	0.842491	1.52803e-127
K562	METEORE	CpG shores	469	0.769393	5.99948e-93
K562	Tombo	CpG shores	469	0.738697	4.9349e-82
K562	DeepMod	CpG shores	469	0.157956	0.000596473
K562	Megalodon	CpG shelves	152	0.9287	1.66475e-66
K562	Guppy	CpG shelves	152	0.923771	2.07724e-64
K562	DeepSignal	CpG shelves	152	0.910744	1.74263e-59
K562	Nanopolish	CpG shelves	152	0.885946	6.50096e-52
K562	METEORE	CpG shelves	152	0.857373	4.08748e-45
K562	Tombo	CpG shelves	152	0.816193	1.45974e-37
K562	DeepMod	CpG shelves	152	0.258719	0.00128931
K562	Guppy	CG_20	162	0.871019	2.92916e-51
K562	Nanopolish	CG_20	162	0.810304	5.6739e-39
K562	DeepSignal	CG_20	162	0.807147	1.85501e-38
K562	Megalodon	CG_20	162	0.69232	1.91673e-24
K562	Tombo	CG_20	162	0.652863	4.78468e-21
K562	DeepMod	CG_20	162	0.423522	1.96141e-08
K562	METEORE	CG_20	162	0.364787	1.81935e-06
K562	Guppy	CG_40	2442	0.914009	0
K562	Nanopolish	CG_40	2442	0.880807	0
K562	DeepSignal	CG_40	2442	0.798658	0
K562	Megalodon	CG_40	2442	0.650944	2.29352e-294
K562	Tombo	CG_40	2442	0.537072	1.48241e-182
K562	DeepMod	CG_40	2442	0.476142	2.02636e-138
K562	METEORE	CG_40	2442	0.406697	6.31202e-98
K562	Guppy	CG_60	1944	0.925462	0
K562	Nanopolish	CG_60	1944	0.916496	0
K562	DeepSignal	CG_60	1944	0.90398	0
K562	Megalodon	CG_60	1944	0.843719	0
K562	Tombo	CG_60	1944	0.762537	0
K562	METEORE	CG_60	1944	0.713795	1.02756e-302
K562	DeepMod	CG_60	1944	0.377827	5.30938e-67
K562	Megalodon	CG_80	1822	0.919789	0
K562	DeepSignal	CG_80	1822	0.913974	0
K562	Guppy	CG_80	1822	0.896937	0
K562	Nanopolish	CG_80	1822	0.891414	0
K562	METEORE	CG_80	1822	0.835471	0
K562	Tombo	CG_80	1822	0.830069	0
K562	DeepMod	CG_80	1822	0.131687	1.683e-08
K562	DeepSignal	CG_100	867	0.913967	0
K562	Megalodon	CG_100	867	0.909479	0
K562	Guppy	CG_100	867	0.885734	1.51376e-290
K562	Nanopolish	CG_100	867	0.870561	1.22838e-268
K562	Tombo	CG_100	867	0.86683	1.13085e-263
K562	METEORE	CG_100	867	0.847669	2.37325e-240
K562	DeepMod	CG_100	867	0.0805349	0.0177031
K562	Megalodon	rep_SINE	778	0.933595	0
K562	DeepSignal	rep_SINE	778	0.92831	0
K562	Nanopolish	rep_SINE	778	0.925456	0
K562	Guppy	rep_SINE	778	0.899721	1.26871e-281
K562	Tombo	rep_SINE	778	0.873693	4.74402e-245
K562	METEORE	rep_SINE	778	0.837577	6.19144e-206
K562	DeepMod	rep_SINE	778	0.206235	6.40941e-09
K562	DeepSignal	rep_LINE	131	0.906838	3.04502e-50
K562	Megalodon	rep_LINE	131	0.896457	1.97288e-47
K562	Nanopolish	rep_LINE	131	0.882385	4.59876e-44
K562	Guppy	rep_LINE	131	0.85774	4.31211e-39
K562	Tombo	rep_LINE	131	0.775898	1.39654e-27
K562	METEORE	rep_LINE	131	0.771211	4.50243e-27
K562	DeepMod	rep_LINE	131	0.160932	0.0663159
K562	Megalodon	rep_LTR	51	0.909714	2.45712e-20
K562	Guppy	rep_LTR	51	0.903445	1.18184e-19
K562	Nanopolish	rep_LTR	51	0.872217	7.81013e-17
K562	DeepSignal	rep_LTR	51	0.871726	8.52945e-17
K562	Tombo	rep_LTR	51	0.756201	1.39372e-10
K562	METEORE	rep_LTR	51	0.751851	2.03383e-10
K562	DeepMod	rep_LTR	51	0.0423717	0.767822
K562	DeepSignal	rep_DNA	22	0.978212	3.97714e-15
K562	Nanopolish	rep_DNA	22	0.969844	9.90978e-14
K562	Megalodon	rep_DNA	22	0.966576	2.73612e-13
K562	Guppy	rep_DNA	22	0.938708	1.04719e-10
K562	Tombo	rep_DNA	22	0.899376	1.26069e-08
K562	METEORE	rep_DNA	22	0.826147	2.17445e-06
K562	DeepMod	rep_DNA	22	0.209781	0.348755
K562	Guppy	rep_Others	202	0.871509	8.2515e-64
K562	Nanopolish	rep_Others	202	0.801209	1.7462e-46
K562	Megalodon	rep_Others	202	0.78012	1.32064e-42
K562	DeepSignal	rep_Others	202	0.743501	8.48506e-37
K562	METEORE	rep_Others	202	0.611002	4.63062e-22
K562	Tombo	rep_Others	202	0.487978	1.75546e-13
K562	DeepMod	rep_Others	202	0.182973	0.00914878

## Sheet: Table S9 TSS and CTCF
This worksheet shows the difference of methylation percentage between WGBS and each methylation-calling tool on NA12878 across TSS and CTCF binding peaks within up and down stream 2000-bp. The TSS and CTCF difference value was calculated by the absolute difference of WGBS and each method for each bin (TSS: bin size=50 bp, CTCF: bin size=125 bp).
NA12878
Method	TSS	CTCF
Nanopolish	0.372556	0.240219
Megalodon	1.66243	0.835736
DeepSignal	0.838217	0.377111
Guppy	4.71349	1.6261
Tombo	10.3812	4.5274
METEORE	24.4048	10.1338
DeepMod	14.4846	7.03319

## Sheet: Table S10 CpGs coverage
This worksheet shows CpG site coverage for each methylation-calling tool on all datasets (NA12878, NA19240, APL and K562). Joined denotes intersection of CpG sites by all tools, and Union denotes union of CpG sites by all tools. We also provide the normalized count of CpG sites by each tool adjusting the number of CpG sites of each tool with the number of union sites. We use the ratio of the join…
	NA12878
Method	Total CpG sites by Nanopore tool cov>=1	Total CpG sites by tool with cov>=3	Normalized count of CpG sites (cov>=3) by union	Singletons	Non-singletons
Nanopolish	48984859	45161786	0.895216	29788594	15373192
Megalodon	51476190	49726865	0.985707	32639734	17087131
DeepSignal	51652334	50163716	0.994367	32926971	17236745
Guppy	49814206	43199800	0.856325	28255784	14944016
Tombo	47805996	42305246	0.838593	27496400	14808846
METEORE	51147631	49570607	0.98261	32600749	16969858
DeepMod	14931745	13597810	0.269542	7353785	6244025
Joined		10255816
Union		50447894
TOP3 Joined		44863222
TOP3 Union		50383999
Joined/Union		0.203295
	NA19240
Method	Total CpG sites by Nanopore tool cov>=1	Total CpG sites by tool with cov>=3	Normalized count of CpG sites (cov>=3) by union	Singletons	Non-singletons
Nanopolish	55872919	53176718	0.927314	35084779	18091939
Megalodon	57502304	56927603	0.992723	37455103	19472500
DeepSignal	57482510	56634168	0.987606	37331123	19303045
Guppy	57071812	54433137	0.949224	35893434	18539703
Tombo	54500054	48355526	0.84324	31673086	16682440
METEORE	57029654	56145070	0.979077	37069530	19075540
DeepMod	35170765	35117157	0.612385	20291609	14825548
Joined		28834209
Union		57344900
TOP3 Joined		52687665
TOP3 Union		57279664
Joined/Union		0.502821
	APL
Method	Total CpG sites by Nanopore tool cov>=1	Total CpG sites by tool with cov>=3	Normalized count of CpG sites (cov>=3) by union	Singletons	Non-singletons
Nanopolish	29095070	2641840	0.306921	1651043	990797
Megalodon	37093727	5702526	0.662503	3604582	2097944
DeepSignal	39109512	6901186	0.80176	4416686	2484500
Guppy	28366646	2484476	0.288639	1510229	974247
Tombo	27196876	2828314	0.328585	1783286	1045028
METEORE	38572074	6644633	0.771954	4268408	2376225
DeepMod	6438044	1998961	0.232233	977354	1021607
Joined		171512
Union		8607551
TOP3 Joined		2241930
TOP3 Union		7382200
Joined/Union		0.0199258
	K562
Method	Total CpG sites by Nanopore tool cov>=1	Total CpG sites by tool with cov>=3	Normalized count of CpG sites (cov>=3) by union	Singletons	Non-singletons
Nanopolish	11383474	170657	0.151346	100571	70086
Megalodon	19543361	777563	0.689578	479462	298101
DeepSignal	20403739	848429	0.752425	534931	313498
Guppy	13136113	291652	0.25865	171582	120070
Tombo	9331842	145518	0.129052	83080	62438
METEORE	20047049	780156	0.691877	498328	281828
DeepMod	2636322	283759	0.25165	131543	152216
Joined		10928
Union		1127593
TOP3 Joined		125724
TOP3 Union		1042884
Joined/Union		0.00969144

[truncated: 3 more sheets: Table S11 Sets intersection, Table S12 Resource usage, Table S13 Summary criteria]
